# Supplementary material for: WIN 55,212-2 Modulates Antiviral, Inflammatory, and ER Stress Responses in Mayaro Virus-Infected Macrophages: Insights from RNA-Seq and In Vitro Studies
Source: Viruses. 2026 Jun 12;18(6):662. doi: 10.3390/v18060662 (PMC13307677; doi:10.3390/v18060662)
Supplement: Supplementary file 1 [file viruses-18-00662-s001.zip]

Archive with 5 entries (5 files):
- Figure S1 .jpg
- Figure S2 .jpg
- Figure S3 .jpg
- Table S1.xlsx
- Table S2.pdf
