# Supplementary material for: WIN 55,212-2 Modulates Antiviral, Inflammatory, and ER Stress Responses in Mayaro Virus-Infected Macrophages: Insights from RNA-Seq and In Vitro Studies
Source: Viruses. 2026 Jun 12;18(6):662. doi: 10.3390/v18060662 (PMC13307677; doi:10.3390/v18060662)
Supplement: Supplementary file 1 [file viruses-18-00662-s001.zip › Table S1.xlsx]

## Sheet: Raw-Counts 
Gene-name	MOCK_R1	MOCK_R2	MOCK_R3	WIN_R1	WIN_R2	WIN_R3	MAYV_R1	MAYV_R2	MAYV_R3	MAYV_WIN_R1	MAYV_WIN_R2	MAYV_WIN_R3
A1BG	1007	906	1008	4230	4454	4197	420	461	554	3961	3196	3908
A1CF	0	0	2	0	0	2	0	0	2	0	0	0
A2M	236474	281188	225075	220598	255427	202856	151289	173465	163278	187617	191016	160227
A2ML1	3	6	4	0	1	2	3	1	0	2	1	0
A3GALT2	0	4	7	2	0	1	0	0	7	0	2	0
A4GALT	83	93	51	89	137	82	47	83	34	71	111	79
A4GNT	15	53	46	4	14	10	8	12	10	0	4	0
AAAS	3361	4302	3617	11359	15471	12552	1685	2460	2293	10214	14355	12553
AACS	1372	1995	1710	4131	3771	3401	1061	1251	1456	3625	2938	3034
AADAC	0	0	0	0	0	0	0	0	0	0	0	0
AADACL2	0	0	2	0	0	0	0	0	1	0	0	0
AADACL3	0	0	0	2	0	0	0	0	0	0	0	0
AADACL4	0	0	0	0	0	0	0	0	0	0	0	0
AADAT	14	8	9	77	86	75	15	4	4	88	88	68
AAGAB	3472	4550	4221	5895	6728	5457	2221	2809	3383	5191	6491	4964
AAK1	4669	4538	4635	10306	10314	10004	3513	3189	6227	8253	8504	7870
AAMDC	429	669	478	650	795	666	241	336	410	568	945	680
AAMP	8067	6621	7644	14877	16151	15054	9252	7578	10452	13993	13214	14545
AANAT	124	149	121	130	169	144	100	173	205	83	85	143
AAR2	2951	2948	2684	4098	3991	3950	1576	1991	2681	3499	2979	3256
AARD	6	0	2	6	2	5	0	0	0	10	6	4
AARS1	9314	10729	8116	21754	27152	24997	5613	6246	5910	18296	25234	18535
AARS2	1749	1805	2037	2384	2269	2657	798	908	1227	2145	2030	2066
AARSD1	1189	1226	1432	2848	3233	3791	571	861	1013	2468	3620	3437
AASDH	795	1054	1140	1188	1260	1294	439	556	749	965	1205	850
AASDHPPT	2669	2943	2991	4268	4185	3942	1104	1218	1550	3241	3929	2873
AASS	36	32	36	929	648	632	65	47	58	802	711	473
AATF	6266	8463	7327	7013	7559	7118	5544	5725	5980	6497	7535	6902
AATK	757	877	807	244	233	194	341	417	443	242	143	266
ABAT	1607	2617	3522	1648	2416	2074	742	1034	1126	1320	1601	1220
ABCA1	12336	6103	11081	3035	2999	3264	6530	4081	10518	1648	1913	1380
ABCA10	79	95	144	277	233	297	65	29	63	232	196	242
ABCA12	6	7	3	0	0	2	3	7	9	2	1	2
ABCA13	14	14	8	27	8	7	7	8	7	18	4	3
ABCA2	2808	3480	3987	2949	3570	3323	1320	1904	2558	2105	1950	2038
ABCA3	212	287	408	2250	2056	2190	113	112	165	1670	1402	1746
ABCA4	27	4	34	9	8	13	19	0	13	13	2	8
ABCA5	1641	2049	2082	5386	4525	4933	1224	890	1381	4807	4156	4092
ABCA6	300	98	256	61	50	66	152	139	392	73	73	40
ABCA7	1269	2085	2301	1998	2395	2590	760	1224	1823	1521	1388	1800
ABCA8	0	0	0	0	2	2	7	1	5	0	0	1
ABCA9	35	41	52	91	127	123	188	78	197	153	130	129
ABCB1	41	68	87	519	485	505	72	50	41	555	526	482
ABCB10	3008	3142	3427	1952	1736	2056	1914	2201	3264	1394	1226	1285
ABCB11	6	0	6	0	0	0	7	1	4	2	2	0
ABCB4	1356	1071	957	214	94	121	687	403	417	177	73	62
ABCB5	37	6	28	0	2	0	6	3	2	0	2	0
ABCB6	407	332	392	1814	1545	1424	320	203	396	1759	1418	1524
ABCB7	2538	2812	2743	3110	3133	3224	1981	1920	2839	2716	3024	2707
ABCB8	5693	4542	5849	7926	7930	7742	3113	3764	5386	7364	5444	7343
ABCB9	5806	6216	7426	5989	6117	5513	2488	3673	3648	5267	4700	5724
ABCC1	16876	15658	14210	9103	8958	8587	13487	14590	16419	8106	6920	5945
ABCC10	2915	3064	3870	3841	3956	4259	2130	2535	3738	3511	3005	3530
ABCC11	232	292	257	299	340	326	162	151	198	240	180	105
ABCC12	0	0	2	0	0	0	2	0	0	0	0	0
ABCC2	25	34	24	146	130	110	97	81	63	122	99	85
ABCC3	7340	12892	7522	1763	3491	1752	6003	10341	5602	943	1548	760
ABCC4	948	960	1189	4322	3850	3430	566	714	859	3209	3139	2122
ABCC5	3537	4984	4438	1434	1728	1845	965	1172	934	860	1014	646
ABCC6	377	368	404	552	368	466	209	204	224	406	204	409
ABCC8	5	65	45	3	27	7	10	11	26	2	4	2
ABCC9	0	1	0	0	0	0	0	0	0	0	0	0
ABCD1	16583	10596	13596	3689	3391	4003	14562	15034	22578	2867	2279	3860
ABCD2	87	67	60	0	0	2	8	11	4	2	0	6
ABCD3	3621	5023	4665	2989	3447	3207	1986	2313	2625	2456	3470	2605
ABCD4	2068	2335	2388	9235	8399	9668	1320	1487	2044	8242	7126	8076
ABCE1	9252	7394	9150	9926	10873	10709	3744	3986	5458	7661	9519	8600
ABCF1	7708	8695	8092	15019	16284	16317	5283	5305	6686	15195	14575	14462
ABCF2	4555	4435	4216	6486	6263	5907	2403	2961	3139	5753	5930	5372
ABCF2-H2BK1	3901	3722	3463	5470	5258	4867	2083	2511	2575	4787	5037	4210
ABCF3	5679	6889	6237	12769	12257	13360	3889	4150	4928	11220	11675	12398
ABCG1	2407	648	2776	1605	2025	1548	3640	1249	5269	1041	1566	923
ABCG2	1259	2674	1016	244	478	315	343	1086	481	232	437	247
ABCG4	8	6	2	2	2	6	0	8	0	3	18	4
ABCG5	0	0	0	0	1	1	0	0	0	1	0	6
ABCG8	1	4	6	0	0	2	1	6	2	2	1	4
ABHD1	117	175	153	226	240	257	66	73	90	224	226	336
ABHD10	4562	4435	4122	4660	5266	4711	1486	2513	2272	3576	4655	4113
ABHD11	1200	935	995	904	643	794	619	634	622	910	705	920
ABHD12	22532	27581	30877	12789	14508	13851	18343	25215	33954	11733	13641	14828
ABHD12B	30	31	19	3	13	9	5	12	9	5	8	11
ABHD13	1934	2064	1916	2126	2199	2247	1300	1236	1654	1608	1983	1738
ABHD14A	841	668	882	1007	899	803	457	407	630	851	550	862
ABHD14A-ACY1	2598	2532	2775	3190	2945	2729	1183	1351	1717	3161	2305	3128
ABHD14B	3069	3164	3310	3988	4095	3452	1752	1860	2091	3648	3252	3708
ABHD15	1910	2195	2150	3295	2518	2848	1032	1079	1331	2775	2171	2877
ABHD16A	6505	7619	7699	12618	12704	12242	5476	7056	9611	11636	10380	11577
ABHD16B	396	316	368	186	137	259	232	275	367	202	110	243
ABHD17A	7685	7464	7299	6461	6775	6089	3875	5436	5680	5369	4874	6705
ABHD17B	830	800	793	2110	1996	2069	572	543	809	1719	1874	1578
ABHD17C	220	221	279	649	422	431	85	102	129	426	349	384
ABHD18	953	1086	1084	1679	1631	1401	770	697	920	1330	1441	1023
ABHD2	24366	24513	26716	9321	12128	10102	6910	9579	10557	6821	8860	4900
ABHD3	3194	3377	3372	3208	2792	3281	2403	2619	3366	2626	2797	2784
ABHD4	5750	7657	6754	13089	14280	10398	2438	3027	3161	10520	9722	9836
ABHD5	2953	3526	3180	3933	3927	4130	2178	2237	2930	3281	3464	3321
ABHD6	1957	2892	2107	1581	1903	1729	404	894	538	1412	1532	1527
ABHD8	1565	1231	1403	2487	2141	1879	538	675	815	2322	1361	2235
ABI1	15507	14186	15515	14270	12877	14170	10384	9335	14124	12631	13207	10952
ABI2	4435	2594	4539	3465	3050	3933	772	774	1366	2810	2692	2744
ABI3	1325	991	1723	143	130	174	1187	1660	2815	72	102	149
ABI3BP	45	20	38	31	28	42	41	23	65	21	38	28
ABITRAM	1654	1689	1842	3815	4393	3542	673	843	996	3056	3514	3082
ABL1	3960	4830	4610	6788	6809	5542	1702	2163	2093	5300	4607	3783
ABL2	10153	6993	8188	1909	1778	2230	6754	5607	8572	1958	1438	1385
ABLIM1	359	590	1355	5064	6904	4753	231	253	532	4540	5903	4101
ABLIM2	6	18	6	34	60	31	2	0	3	30	43	36
ABLIM3	486	642	619	4074	4190	3711	95	106	119	3383	3369	3115
ABO	59	3	21	97	14	32	31	6	33	67	16	14
ABR	44390	46489	56658	36626	37200	36020	27113	29818	38401	33029	27915	25413
ABRA	2	9	0	0	0	0	0	0	0	0	0	0
ABRACL	4718	7473	4463	4644	4702	3705	3794	5380	5716	4375	4564	4261
ABRAXAS1	2423	2303	2546	3531	2733	3513	1583	1607	2109	2725	2831	3265
ABRAXAS2	3402	3391	3529	6295	7009	6217	2264	2412	2808	4792	7178	5282
ABT1	2070	2179	2345	3134	3152	3274	1244	1468	1764	2728	2854	3261
ABTB1	1564	2894	2189	3905	4339	4367	842	1394	1578	3860	3208	4294
ABTB2	609	353	725	1100	987	945	1482	1644	2852	992	701	805
ABTB3	124	158	137	279	245	166	69	40	75	187	201	193
ACAA1	16459	18533	19507	7831	8025	8461	12281	14299	18893	7198	7581	8770
ACAA2	28652	26462	23893	8242	7300	6962	16050	14023	15814	6741	6668	6897
ACACA	3427	2798	2757	4011	3592	3352	1139	1250	1484	2859	2494	2146
ACACB	1524	1229	1021	4548	3974	2526	787	623	505	3620	2572	1584
ACAD10	2010	2314	2145	2920	3486	2995	1084	1479	1458	2452	2629	2442
ACAD11	1164	1249	1635	8156	9032	9871	712	768	1212	6471	9333	6763
ACAD8	2643	2982	2912	2965	3330	3194	1120	1530	1743	2440	2729	2333
ACAD9	5733	5702	6114	7767	9191	8049	3087	4029	4300	6707	8963	7663
ACADL	0	0	0	0	2	0	7	0	7	2	0	1
ACADM	15960	20325	13316	7276	10177	8619	7903	10267	7998	6500	8860	6236
ACADS	2627	2420	2440	896	876	1006	1422	2196	2293	821	713	940
ACADSB	3239	3812	3154	3162	3229	2617	1625	2041	1960	2334	3024	1833
ACADVL	21647	20656	20849	14517	13763	12803	13762	13473	15068	14624	11710	12297
ACAN	0	1	0	0	0	0	0	0	4	0	0	0
ACAP1	996	1456	1981	632	1126	1376	856	1421	2116	521	786	1108
ACAP2	11335	11389	10913	12831	12527	14129	5974	5819	7713	8851	10695	8510
ACAP3	2396	3142	3595	7889	7861	8734	1022	1581	1605	6887	4716	8014
ACAT1	6080	7886	7129	3884	3875	4255	3103	3783	5090	3482	4744	4380
ACAT2	49906	57517	54096	7817	9503	10769	28071	28371	40399	6560	8689	9701
ACBD3	5530	6537	5988	13850	14989	13860	2886	3268	3592	11883	12599	9882
ACBD4	229	301	268	1203	1348	1092	135	200	210	1062	1174	1066
ACBD5	4527	6688	5150	7109	8353	7589	4538	5049	6159	6363	7612	5001
ACBD6	1425	1647	1538	2928	3306	3142	638	912	797	2967	3465	3031
ACBD7	4	8	0	39	44	42	4	3	9	29	47	24
ACCS	595	898	916	1832	1569	1899	399	798	1300	1420	1199	1585
ACCSL	0	2	0	0	2	0	0	0	0	0	2	0
ACD	485	651	545	1948	2180	1923	241	434	395	2302	2055	2566
ACE	3412	2168	2491	2324	1690	1594	1881	1591	1726	2642	1392	1743
ACE2	1	0	2	4	16	15	0	2	2	2	17	12
ACER1	0	0	0	5	0	2	0	0	0	0	0	0
ACER2	114	165	147	177	258	151	92	83	70	176	204	26
ACER3	5904	5473	5991	2135	2144	2165	3206	3627	4352	1562	1631	1563
ACHE	0	2	0	4	2	2	19	8	16	6	0	0
ACIN1	14672	19320	18329	16508	17352	18605	12808	13165	17449	14811	13543	12844
ACKR1	2	0	0	0	1	0	0	0	0	0	0	0
ACKR2	36	20	27	8	19	8	16	6	16	2	6	4
ACKR3	12	2	0	7	9	2	8	6	0	13	4	2
ACKR4	136	150	233	973	1025	1470	84	90	147	848	1056	706
ACLY	11877	13466	12832	10331	10118	11012	8338	9714	12101	8512	7934	8263
ACMSD	17	13	33	25	16	26	24	24	25	24	24	14
ACO1	31170	24221	29881	10004	8961	11603	11033	10274	15163	8155	7714	8923
ACO2	40099	38156	43475	30433	32634	30303	24923	28017	32701	29310	27156	29383
ACOD1	2	4	4	0	0	0	22	135	155	0	2	0
ACOT1	1619	3920	2182	240	473	293	750	2549	1776	224	460	241
ACOT11	1754	2054	1903	447	669	747	292	734	519	460	518	629
ACOT12	0	0	0	0	0	0	0	0	0	0	2	0
ACOT13	9004	9464	8010	9482	7280	7454	6204	6529	7728	6711	6957	7908
ACOT2	6591	8655	9188	1260	1850	2011	3410	6538	7782	957	1388	1561
ACOT4	2081	2568	1953	1272	1180	1001	920	1392	1247	1150	1003	1025
ACOT6	79	85	55	21	37	15	54	81	71	10	31	31
ACOT7	14997	7469	10747	2639	2251	2768	12451	11039	14465	2176	1923	2456
ACOT8	1631	1818	1820	3206	3280	3313	915	1328	1552	2802	3030	3355
ACOT9	8297	7592	6656	3397	4026	3929	9744	11420	14135	2957	3845	3092
ACOX1	11299	8883	8472	12055	13314	12687	6215	5703	6702	9718	11529	9469
ACOX2	1459	864	1046	100	84	78	158	300	257	53	74	79
ACOX3	1922	1851	1723	1818	2138	2097	1277	1446	1772	1980	1972	2193
ACOXL	5	0	5	30	27	17	8	0	6	27	23	23
ACP1	9658	9850	9059	17699	19911	17690	4010	4794	5094	14643	20333	15714
ACP2	35373	20370	32433	4151	4345	5531	27161	31577	37981	4254	4443	5679
ACP3	503	496	691	15	25	20	164	213	596	6	16	12
ACP4	2	4	3	15	12	3	0	6	0	12	5	3
ACP5	137095	145718	155747	47383	51439	56869	84283	80834	123761	28598	29323	45860
ACP6	756	708	567	1251	1099	733	238	277	198	940	885	635
ACP7	0	0	0	0	0	0	2	0	0	0	0	0
ACR	0	0	0	0	0	0	0	0	0	2	0	0
ACRBP	278	319	270	384	525	340	131	192	190	301	405	279
ACRV1	3	18	4	1	9	3	6	13	0	5	5	4
ACSBG1	3745	3345	3675	3474	3620	3243	2020	2018	2249	2909	3604	3333
ACSBG2	10	21	20	11	22	9	2	4	7	0	7	7
ACSF2	3202	3558	2820	897	1147	1046	1047	1607	1628	645	859	766
ACSF3	2860	3589	3395	4007	4215	4560	1658	2235	2481	3540	3559	4032
ACSL1	51680	34817	46044	15043	15896	18114	44747	46253	73738	11336	13621	12838
ACSL3	11069	10770	11630	23947	22348	21467	6464	6543	8648	17277	19982	16515
ACSL4	24229	20634	16622	4135	4738	4825	13196	13599	16077	3424	4565	3146
ACSL5	6515	6369	5758	4606	4854	5182	5401	5708	7431	3842	4692	4368
ACSL6	0	0	1	0	0	0	2	2	0	0	0	3
ACSM1	0	10	0	16	52	16	30	17	7	15	48	13
ACSM2A	0	0	0	0	0	0	0	0	1	0	0	0
ACSM2B	0	0	0	0	0	0	0	0	3	0	0	0
ACSM3	485	516	444	725	691	765	220	242	290	556	717	718
ACSM4	4	0	2	8	0	0	0	0	0	4	4	0
ACSM5	104	97	129	18	42	56	121	83	197	31	40	34
ACSM6	2	0	0	0	0	0	2	2	2	0	0	0
ACSS1	1551	2144	1840	6930	7996	7695	890	1174	1374	5365	6108	6065
ACSS2	19592	17575	19755	12421	12050	13325	11664	10661	14528	10491	9442	10419
ACSS3	95	69	75	57	55	54	30	54	39	39	54	25
ACTA1	9	0	7	11	11	16	8	9	5	16	15	14
ACTA2	1883	2379	2321	3128	2942	3042	1882	1747	2188	2654	2298	2536
ACTB	900719	720231	822846	67603	74697	83406	303163	530120	578948	70050	65192	75954
ACTBL2	0	0	0	0	0	0	0	0	2	0	0	0
ACTC1	0	0	0	0	0	0	16	12	4	3	9	0
ACTG1	309849	239952	209040	80011	73060	77873	105069	154854	148378	75620	67535	71542
ACTG2	0	0	0	0	2	0	2	4	0	0	1	0
ACTL10	52	29	30	434	244	325	37	48	52	447	223	421
ACTL6A	2806	3656	2990	6309	7113	6010	1191	1428	1568	5177	6305	5069
ACTL6B	0	0	0	0	0	0	0	0	0	1	0	0
ACTL7A	0	0	0	2	0	2	0	0	0	0	0	0
ACTL7B	0	1	2	0	0	2	0	0	0	0	0	4
ACTL8	0	0	0	0	0	0	0	0	0	0	0	0
ACTL9	0	0	0	0	0	0	0	0	0	0	0	0
ACTMAP	1987	1856	1685	3449	3716	2864	1098	1346	1355	2853	3038	3048
ACTN1	85654	83556	80696	12581	14210	14773	42629	54996	59237	11305	10691	11426
ACTN2	200	53	137	102	14	16	339	89	196	275	18	22
ACTN3	0	0	0	10	17	8	0	0	0	5	18	6
ACTN4	23895	25614	24187	10394	11037	12057	20432	21686	23368	10637	9417	9163
ACTR10	6765	7240	7140	10626	9795	8883	4244	4194	5430	7863	8712	8289
ACTR1A	14347	15216	14231	13917	14236	15042	7005	9853	11419	12293	10785	14340
ACTR1B	6216	6027	6291	6395	6045	6850	3268	4280	5479	6009	5325	6219
ACTR2	72606	69816	65921	54793	51290	51607	36813	40762	49000	42796	46926	31553
ACTR3	85807	85954	80780	25137	25437	30083	49246	54431	69898	20655	24524	24204
ACTR3B	297	259	206	243	259	214	135	105	146	198	237	195
ACTR3C	228	94	86	152	65	66	143	81	70	119	58	37
ACTR5	540	679	747	680	786	831	243	310	465	615	675	795
ACTR6	2040	2630	2435	3251	3800	3351	1360	1584	1833	2407	3825	2888
ACTR8	3686	3525	3901	5635	4618	5910	2879	1999	3024	4565	4292	4166
ACTRT1	0	0	0	0	0	0	0	0	0	0	0	0
ACTRT2	0	0	0	0	1	0	0	0	0	0	0	0
ACTRT3	109	83	137	81	53	74	91	87	164	95	59	71
ACVR1	3090	2684	3272	3490	3429	3497	1383	1425	2221	2863	2933	2760
ACVR1B	3427	2566	2626	2193	2096	1946	1819	1977	2355	1711	1787	1311
ACVR1C	16	55	69	49	31	35	64	28	52	51	42	42
ACVR2A	781	574	657	1962	1860	1918	337	261	583	1545	1572	1553
ACVR2B	326	379	366	1908	2006	1648	163	141	209	1581	1531	1322
ACVRL1	1012	463	568	111	62	142	1479	1126	1527	85	86	117
ACY1	2281	2334	2476	2982	2842	2582	1024	1216	1481	2972	2228	2915
ACY3	0	2	4	9	4	2	2	0	0	3	5	0
ACYP1	372	488	367	146	239	179	178	197	228	133	213	147
ACYP2	780	1012	973	928	1265	1127	427	735	593	848	1289	1392
ADA	476	902	365	1064	1809	1065	314	1236	649	1458	2195	1896
ADA2	20843	22012	21899	10265	10559	14239	12827	15701	23133	7716	8541	9470
ADAD1	0	0	0	0	0	0	0	0	0	0	0	0
ADAD2	0	0	0	0	1	0	4	6	2	2	1	0
ADAM10	22495	23648	23879	12532	13172	14323	8947	9698	12346	9561	11479	8267
ADAM11	27	21	14	44	34	42	16	20	23	37	31	30
ADAM12	2132	1237	558	568	430	376	550	416	251	600	398	304
ADAM15	9082	5648	6371	6057	4154	3865	5014	4788	5737	4738	2748	3211
ADAM17	6129	4987	5686	8364	8237	6839	4947	3845	7423	6728	7255	4161
ADAM18	0	0	0	0	0	0	0	0	0	0	0	0
ADAM19	32	24	73	12	24	15	13	28	42	16	17	32
ADAM2	0	0	0	0	0	0	0	2	0	0	0	0
ADAM20	2	8	10	5	9	8	6	7	12	6	14	10
ADAM21	21	36	33	12	9	8	50	41	59	10	12	11
ADAM22	126	121	103	269	320	228	103	80	125	236	209	141
ADAM23	0	0	0	2	0	6	6	3	10	10	8	5
ADAM28	3948	3453	3476	2872	2082	2263	3244	2278	3580	1715	1557	1312
ADAM29	0	0	0	0	0	0	0	0	0	0	0	0
ADAM30	0	0	0	0	0	0	0	0	0	0	0	0
ADAM32	10	12	24	4	10	11	32	18	19	12	10	6
ADAM33	59	25	34	5	0	2	6	4	12	0	2	0
ADAM7	0	0	0	0	0	1	6	1	0	0	0	0
ADAM8	3633	5614	3852	1263	2179	1474	2995	7768	6578	956	1187	1037
ADAM9	29793	40601	30340	13067	11787	12173	15655	20140	19056	10349	10232	8117
ADAMDEC1	63687	27336	38161	34313	10439	19030	47923	20700	38610	22203	7907	13089
ADAMTS1	0	0	0	7	6	12	8	0	0	9	7	9
ADAMTS10	28	70	58	152	74	139	5	4	5	155	44	85
ADAMTS12	0	2	6	2	8	0	0	0	2	0	0	2
ADAMTS13	58	113	97	199	291	158	60	78	64	154	128	104
ADAMTS14	41	8	38	7	2	3	30	4	15	16	2	6
ADAMTS15	8	6	24	9	6	5	0	0	2	1	0	2
ADAMTS16	0	5	0	1	1	2	5	3	3	2	1	2
ADAMTS17	7	2	5	321	126	155	12	2	7	218	126	141
ADAMTS18	0	0	1	13	1	0	0	0	0	4	3	0
ADAMTS19	0	0	0	3	1	2	2	0	0	1	0	0
ADAMTS2	107	10	10	146	4	31	42	3	5	64	8	14
ADAMTS20	0	0	0	2	0	0	0	0	0	0	0	0
ADAMTS3	4	0	0	4	4	0	12	0	2	0	0	2
ADAMTS4	4	9	15	7	5	15	7	7	11	5	4	2
ADAMTS5	4	28	10	5	12	3	3	14	0	0	15	2
ADAMTS6	31	92	124	2	5	16	20	84	42	4	12	2
ADAMTS7	0	0	0	3	9	5	4	2	2	9	2	0
ADAMTS8	44	48	48	12	9	15	29	10	37	12	13	7
ADAMTS9	4	2	0	2	0	1	0	2	0	1	1	0
ADAMTSL1	0	1	0	0	2	0	4	0	0	0	3	0
ADAMTSL2	2	0	0	66	37	19	0	0	0	82	29	50
ADAMTSL3	0	0	0	0	0	0	0	0	0	0	0	0
ADAMTSL4	817	855	999	423	384	422	2105	1616	1415	400	241	259
ADAMTSL5	38	49	50	49	32	52	34	12	26	69	25	63
ADAP1	643	548	607	2631	2594	1980	300	343	218	2738	2490	2002
ADAP2	4389	4193	4389	1574	1496	1654	2294	2997	3501	1341	1342	1359
ADAR	19759	19574	22463	35638	39784	33785	32931	37559	52632	31474	30838	21073
ADARB1	3665	3381	4540	1539	1232	1122	1595	1768	1757	1146	1015	758
ADARB2	0	0	0	0	0	11	0	0	1	0	0	9
ADAT1	2588	2453	2728	2425	2258	2805	1539	1483	1946	1988	1880	2016
ADAT2	406	584	418	107	200	170	206	253	309	88	152	120
ADAT3	485	475	547	405	472	398	210	254	340	500	267	418
ADCK1	1306	1267	1340	1132	1152	1062	732	804	1015	871	981	1046
ADCK2	5866	5684	5527	5044	4672	4830	3693	6149	7545	4979	4102	4837
ADCK5	470	448	492	559	500	468	239	302	349	509	421	489
ADCY1	46	27	180	8	2	24	6	4	26	6	2	9
ADCY10	81	27	92	28	23	35	131	58	78	50	27	29
ADCY2	40	13	29	0	0	6	14	0	10	0	0	4
ADCY3	29568	29500	27577	21417	21296	18164	13911	16228	18721	20909	15455	14234
ADCY4	201	470	668	233	486	467	263	336	432	218	315	398
ADCY5	13	14	13	56	51	54	22	22	12	68	67	62
ADCY6	103	141	185	783	1386	1430	22	41	48	629	956	1206
ADCY7	14634	15505	19140	7844	9800	9302	11046	15641	24944	5936	6273	4724
ADCY8	427	91	287	5	0	2	191	41	152	6	0	8
ADCY9	1199	1578	1631	1782	1447	1473	594	597	756	1362	981	987
ADCYAP1	0	0	0	0	0	0	0	0	0	0	0	0
ADCYAP1R1	0	0	0	0	2	0	0	0	0	0	4	0
ADD1	10133	11956	11426	8741	10443	9971	4674	6350	7385	7228	8446	7773
ADD2	150	261	54	52	45	21	39	140	37	31	42	15
ADD3	2850	3361	2878	2637	2683	2307	1161	1191	1437	1809	2172	1349
ADGB	0	1	12	0	2	2	2	0	0	0	0	0
ADGRA1	0	0	0	0	0	0	0	0	0	0	0	0
ADGRA2	596	567	570	2942	2812	2952	292	284	346	2468	1936	2958
ADGRA3	417	584	579	329	328	326	72	108	111	216	221	165
ADGRB1	151	300	99	165	184	68	133	158	45	204	132	49
ADGRB2	4	7	15	0	2	6	2	2	2	2	2	2
ADGRB3	2	0	2	4	2	0	2	0	0	0	0	0
ADGRD1	236	223	319	1995	1043	1186	157	73	52	1378	522	681
ADGRD2	0	0	0	0	0	0	0	0	0	0	0	0
ADGRE1	79	175	130	16	45	62	39	317	418	10	45	61
ADGRE2	17486	7472	10133	3295	1569	1941	10615	6508	9457	2477	1298	1223
ADGRE3	709	130	1179	25	19	64	69	79	182	5	14	19
ADGRE5	25224	14801	19892	1607	1329	1694	29076	20718	29255	1430	1067	1151
ADGRF1	0	0	0	0	2	0	7	0	0	0	0	0
ADGRF3	97	62	58	212	222	201	97	106	149	187	189	155
ADGRF4	26	17	26	21	7	14	18	11	17	29	15	10
ADGRF5	3	5	6	0	1	0	9	11	2	3	1	0
ADGRG1	7	38	1	2	1	7	6	22	0	0	4	6
ADGRG2	121	30	84	112	57	123	261	28	127	70	39	100
ADGRG3	0	0	0	4	4	2	0	0	0	6	2	2
ADGRG4	0	0	1	0	0	0	0	1	0	0	2	0
ADGRG5	6	6	14	13	14	6	3	3	0	2	2	4
ADGRG6	589	139	603	85	4	48	212	27	137	51	2	41
ADGRG7	0	0	0	0	0	0	0	0	0	2	2	0
ADGRL1	526	693	627	630	717	809	383	460	463	512	395	370
ADGRL2	0	0	2	0	0	1	0	0	0	2	0	0
ADGRL3	0	0	2	0	0	0	0	0	0	0	1	0
ADGRL4	0	0	0	2	0	0	0	1	0	0	0	0
ADGRV1	43	70	80	187	218	183	28	27	21	171	155	59
ADH1A	2	0	0	1	0	2	6	0	4	8	4	2
ADH1B	0	0	0	0	0	0	0	0	1	0	0	0
ADH1C	0	0	0	0	0	0	0	0	0	2	2	0
ADH4	0	0	2	0	0	0	0	0	1	0	0	0
ADH5	11910	15762	11323	16490	18384	15194	5276	7264	7219	12807	16604	14123
ADH6	4	9	16	8	10	7	9	9	11	14	6	12
ADH7	0	0	0	0	0	0	0	2	0	0	0	2
ADHFE1	230	358	364	420	621	486	150	163	172	289	420	308
ADI1	7235	10438	8605	14211	15357	15347	4200	5770	5727	13451	16249	15005
ADIG	0	0	0	0	0	0	0	0	0	0	0	0
ADIPOQ	0	0	0	4	0	0	0	0	0	0	0	0
ADIPOR1	14433	17600	15196	40008	44676	34996	9923	10794	10799	36762	41792	32469
ADIPOR2	8027	7388	7182	9725	9210	8836	4568	3861	4671	7889	7888	7197
ADIRF	143	285	144	55	169	125	75	164	115	62	88	58
ADISSP	2630	2472	2711	1371	1573	1348	806	1467	1560	1064	1083	1408
ADK	7840	7936	8088	12590	12920	12435	3413	3676	4083	10051	12173	12013
ADM	386	1770	622	345	377	238	2066	3108	3179	421	531	319
ADM2	75	65	23	5271	4407	3961	66	90	50	4995	2823	4537
ADM5	4	1	12	28	55	44	1	4	5	18	22	68
ADNP	4648	5604	5080	3969	3900	4047	2094	2138	2883	2926	3024	2477
ADNP2	1411	1729	1383	2900	2987	2759	692	746	950	2579	2268	1897
ADO	11286	8696	8855	2999	3115	3425	4984	5678	6800	2625	2541	2948
ADORA1	42	44	129	25	16	55	24	11	25	10	10	31
ADORA2A	16	21	17	77	98	76	72	51	61	107	101	92
ADORA2B	616	717	623	1019	1217	976	234	179	193	966	1208	1037
ADORA3	199	255	369	13	20	27	23	45	84	7	8	9
ADPGK	13701	12595	12258	12221	13774	12821	9709	10689	13024	10745	10451	9281
ADPRH	5859	6659	7798	1782	1947	2345	5475	5841	9007	1901	1770	2019
ADPRHL1	56	40	83	272	124	169	30	36	42	202	109	150
ADPRM	331	311	248	1088	1062	953	359	404	383	898	1233	1018
ADPRS	2626	2946	2895	4785	5022	5135	4107	5633	7344	4372	4133	5179
ADRA1A	0	0	0	2	0	0	2	0	0	0	0	0
ADRA1B	2	0	0	0	0	0	0	2	0	0	0	0
ADRA1D	2	0	0	2	3	4	0	0	0	0	0	1
ADRA2A	0	0	2	0	0	0	43	24	24	7	4	8
ADRA2B	26222	27618	42708	60	147	305	9941	11223	20831	56	120	95
ADRA2C	2	1	3	6	2	0	2	0	4	8	1	0
ADRB1	0	0	0	14	11	26	0	0	0	2	8	10
ADRB2	123	120	172	219	201	195	39	49	52	152	123	159
ADRB3	0	0	0	0	2	1	0	0	0	0	0	0
ADRM1	8873	8053	7312	10124	9293	9897	4821	5470	5558	9624	7996	10371
ADSL	5152	5319	4365	8309	9317	8897	2297	2787	3103	7920	9108	9121
ADSS1	60	174	48	394	679	413	42	29	25	461	780	397
ADSS2	9043	8478	10616	12587	10547	9821	5307	4953	8608	9299	11409	7302
ADTRP	832	501	726	492	385	507	238	200	387	407	333	452
AEBP1	4	1	1	0	2	7	16	6	1	5	1	5
AEBP2	1203	1203	1175	1619	1532	1597	424	510	597	1269	1471	1306
AEN	1090	1159	1184	2296	2188	1776	1329	1679	1777	2129	1659	1502
AFAP1	447	44	33	2683	150	164	200	15	40	1493	79	59
AFAP1L1	15288	23279	19393	2069	2381	1821	4282	7100	6140	1542	1548	1227
AFAP1L2	20	20	43	8	21	6	4	6	18	10	16	33
AFDN	999	995	1036	2560	1798	2035	619	545	496	1752	1469	927
AFF1	7183	8652	9275	7207	7351	7479	6548	6681	10695	5395	5934	3929
AFF2	78	81	34	83	84	44	42	35	47	94	80	34
AFF3	4	2	2	13	23	10	0	0	0	8	9	10
AFF4	11516	9835	11030	16806	15577	15039	7958	6834	9810	12553	13512	9642
AFG1L	767	794	698	632	607	516	463	431	550	461	594	525
AFG2A	418	460	331	632	636	585	161	238	322	401	562	461
AFG2B	916	1135	882	944	1736	934	641	814	943	779	1506	761
AFG3L2	10278	11234	11321	8848	8398	8952	5745	5990	7648	7698	7880	7475
AFM	0	0	0	0	0	0	0	0	0	0	0	0
AFMID	801	1174	1098	2918	2814	2875	410	460	612	2158	2597	2579
AFP	0	0	0	0	0	0	0	0	2	2	0	0
AFTPH	8176	8453	8965	9671	9568	8152	5282	5006	7163	7345	8133	5639
AGA	2531	3975	3341	6454	6860	7760	1590	2377	2708	5354	6271	7037
AGAP1	139	123	104	659	355	288	65	37	35	558	269	244
AGAP2	1602	1380	1770	901	931	919	1226	1181	1686	776	794	903
AGAP3	12837	13427	11920	16199	15333	14862	6011	8290	9418	13936	12989	13378
AGAP4	369	364	415	815	1116	1139	225	299	388	718	1006	799
AGAP5	461	503	498	1070	1307	1250	736	684	700	984	1165	814
AGAP6	838	986	736	3044	3537	2677	566	615	656	2895	3058	2361
AGAP9	481	532	314	1467	1947	966	822	687	656	1375	1563	680
AGBL1	0	0	0	2	0	2	0	0	0	0	0	0
AGBL2	39	36	37	9	20	15	105	77	132	5	18	12
AGBL3	47	70	67	47	67	69	55	62	39	40	65	47
AGBL4	0	0	0	0	0	0	0	0	0	0	0	0
AGBL5	4829	5823	4943	5600	7145	5720	3374	3152	3895	4762	4936	6061
AGER	197	386	270	524	765	664	108	155	268	497	478	611
AGFG1	6425	4816	5702	5770	5664	5504	3061	2983	4278	4704	4268	5037
AGFG2	847	719	823	1618	1503	1314	158	293	279	1380	1174	1377
AGGF1	5342	6882	5972	7658	8071	7312	2758	2697	3229	6113	7618	5988
AGK	1889	2216	2031	2801	3497	3156	1156	1446	1445	2482	3270	2777
AGL	2375	2589	2909	885	929	1118	1258	1216	1829	765	764	716
AGMAT	44	42	30	432	446	445	23	40	69	429	413	380
AGMO	0	0	0	0	0	0	0	0	0	0	0	0
AGO1	6631	7815	7980	5810	7092	7509	2419	2689	3408	4184	5125	4937
AGO2	2684	2739	2768	2645	2459	2486	1275	1298	1320	2252	1834	1599
AGO3	2432	2538	2615	3309	3585	3628	1546	1306	1840	2531	2809	2469
AGO4	4802	5994	5104	4426	4992	5092	2103	2323	2940	3270	3705	2899
AGPAT1	3219	3293	3124	5414	5513	5109	1792	2237	2456	4778	4870	5689
AGPAT2	6908	7353	6048	5116	4353	4245	2831	4737	4643	4315	2789	4325
AGPAT3	8731	8826	8848	7753	8215	7725	8506	9802	11238	6930	7059	7009
AGPAT4	1777	2365	3105	1981	2185	2396	936	1593	2103	1638	1639	1784
AGPAT5	1105	1620	1435	4658	4380	5220	1048	1512	1921	3311	3982	3814
AGPS	14256	16470	13067	12406	12490	11914	5340	6325	6519	9310	10883	7876
AGR2	0	0	0	0	0	0	2	0	0	0	2	0
AGR3	0	0	0	0	2	0	0	0	0	4	4	0
AGRN	10878	8420	13112	12411	11523	10830	12365	14904	19931	10934	8116	9007
AGRP	36	58	42	12	21	4	4	4	13	14	14	6
AGT	1007	1339	1114	1571	1866	1716	630	673	734	1128	1487	1926
AGTPBP1	1708	2536	2374	7784	8083	7527	594	926	971	5940	6934	5132
AGTR1	0	0	2	0	0	2	0	0	4	0	0	0
AGTR2	0	0	0	0	0	0	0	0	0	0	0	0
AGTRAP	4965	4569	3784	3258	3576	3569	3929	4171	4457	2703	2886	3495
AGXT	0	0	0	0	0	0	0	0	0	0	0	0
AGXT2	0	0	0	0	0	0	0	0	0	0	0	0
AHCTF1	2728	3583	2677	8731	8834	8505	1439	1514	1437	7015	8668	5257
AHCY	12804	9090	11506	12652	10686	12330	6340	6925	10077	11279	8765	11253
AHCYL1	27640	21197	27216	39006	38503	36728	18888	14455	21866	31691	36621	29852
AHCYL2	2894	2658	3416	5701	6250	5451	1622	1590	2220	4488	5118	3647
AHDC1	975	1101	1739	310	293	351	425	515	705	271	182	270
AHI1	1991	2726	2279	5327	5256	3815	902	1142	966	4503	5227	3000
AHNAK	99867	120056	124710	24751	26366	37489	49595	69065	82371	18356	16376	15700
AHNAK2	2711	3731	5162	124	246	358	777	1997	2519	93	161	188
AHR	2755	2138	2185	1487	1725	1669	1013	1208	1606	1258	1543	1188
AHRR	392	314	483	2317	2340	2886	388	252	498	2034	1887	2026
AHSA1	6391	9306	7430	8217	9052	9535	6411	7038	7411	8933	8811	9443
AHSG	0	1	0	1	0	0	0	2	0	0	2	4
AHSP	0	0	0	0	0	0	2	0	2	0	0	0
AICDA	155	120	47	10	10	19	35	13	31	14	7	17
AIDA	2874	3078	2521	6860	7074	6373	3475	4182	5157	6368	7080	5166
AIF1	2510	4184	2187	727	1052	1036	664	1295	984	432	1180	927
AIF1L	17	6	29	188	123	88	9	2	10	140	29	60
AIFM1	10206	13351	10092	11345	12922	10833	6535	7707	7679	9993	12692	9741
AIFM2	6918	7057	4299	10586	11588	10790	4231	6074	5096	8680	9167	8504
AIFM3	197	331	348	208	231	276	158	173	285	156	135	177
AIG1	282	316	348	608	672	570	68	138	129	410	474	593
AIM2	8	4	6	2	3	6	664	1371	2749	10	15	17
AIMP1	4120	4638	4545	6356	6955	6835	2767	2689	2955	4979	6290	4551
AIMP2	2400	2158	2462	3702	3556	3652	1440	1550	1754	3206	3498	3932
AIP	4167	4702	4808	7516	8155	8012	2559	3416	3927	7225	7508	9126
AIPL1	0	0	0	0	0	0	0	0	0	0	0	0
AIRE	0	0	0	2	0	0	2	0	2	0	0	0
AIRIM	855	729	895	2977	3067	3198	305	335	500	2679	2627	2314
AJAP1	0	0	0	0	0	0	0	0	0	0	0	0
AJM1	332	412	548	4115	3068	3888	245	288	468	3598	2241	3543
AJUBA	0	0	0	122	105	94	0	2	2	94	45	53
AK1	5332	4056	4352	1180	1097	1162	3226	2534	2824	1193	865	957
AK2	7031	7304	6814	22268	23516	19646	6373	6887	9371	20634	26512	19153
AK3	5261	6537	6315	4473	4799	4203	2911	3536	3922	3347	4386	3395
AK4	6198	9450	5391	4791	4930	4045	3446	3235	3665	4256	4362	3237
AK5	897	236	680	1009	368	470	236	44	138	791	265	355
AK6	3713	5041	3994	4863	5196	4843	1992	2362	2235	4377	5784	4209
AK7	0	2	8	2	6	0	2	0	6	2	0	4
AK8	355	545	226	493	489	490	577	771	489	496	662	531
AK9	466	438	436	819	640	562	276	196	198	755	785	506
AKAIN1	2	0	0	4	0	0	0	0	2	5	0	0
AKAP1	2354	2739	3043	2100	1758	2000	1435	1577	2575	1675	1593	1633
AKAP10	3024	3578	3049	3483	3683	3589	1687	1723	2054	2932	2791	2141
AKAP11	2425	2744	2952	5869	4957	5602	1360	1238	2106	4710	4647	3490
AKAP12	5	13	4	95	51	32	17	11	7	84	64	18
AKAP13	13686	14911	16878	14672	15513	16239	9169	10691	16036	11412	11920	8988
AKAP14	4	0	0	7	9	4	1	2	7	1	3	6
AKAP17A	0	0	2	12	4	4	0	0	0	6	10	0
AKAP3	143	80	146	127	51	128	218	138	258	157	59	126
AKAP4	0	0	0	0	0	0	1	0	0	0	0	0
AKAP5	294	158	599	16	18	32	34	40	135	13	29	9
AKAP6	619	145	408	64	48	43	129	36	59	53	38	52
AKAP7	363	474	310	499	401	484	510	655	946	295	471	339
AKAP8	2792	2683	2448	4799	4908	5104	1936	1665	2285	4400	4618	4114
AKAP8L	4313	4942	4230	7942	9355	8209	5699	5989	6957	7543	8733	8337
AKAP9	3548	4026	3875	11959	12318	12234	2780	2597	3232	9224	11118	6999
AKIP1	5651	6555	6597	3626	3677	3741	3935	3695	4859	3354	3682	3395
AKIRIN1	8465	7323	7849	5920	6079	7259	5152	5354	6458	5206	5162	5962
AKIRIN2	5818	5274	6321	6573	5803	6544	4827	5287	9046	5174	4897	6395
AKNA	2296	3236	2446	11058	13777	10112	1087	1713	1966	9815	9248	7672
AKNAD1	180	185	147	325	277	283	119	100	123	291	311	121
AKR1A1	30848	32824	33851	19389	17862	22791	18048	25176	28025	18206	17176	22629
AKR1B1	7907	14623	7065	10700	14776	9273	5066	9503	6652	10971	12235	9598
AKR1B10	1	0	0	0	0	0	2	6	0	3	0	0
AKR1B15	0	0	0	0	0	0	10	2	6	0	0	0
AKR1C1	68	277	572	259	541	1703	149	172	799	422	535	1730
AKR1C2	28	53	44	23	69	295	14	24	58	42	41	323
AKR1C3	337	343	147	277	308	269	49	77	21	161	259	194
AKR1C4	0	4	0	6	9	5	0	0	0	7	3	1
AKR1C8	1	0	0	8	12	4	2	0	0	14	2	0
AKR1D1	2	2	2	3	2	1	2	0	0	0	4	2
AKR1E2	53	97	68	123	133	89	22	38	32	89	136	93
AKR7A2	11097	12196	10736	6642	7889	6744	6568	7758	8281	6322	7129	7383
AKR7A3	142	141	153	66	86	69	82	93	127	70	82	100
AKR7L	56	64	40	50	49	35	32	27	24	48	52	39
AKT1	13373	14404	14625	11988	12670	13678	8980	8656	10423	10380	10341	11710
AKT1S1	5255	4343	4676	12175	11459	10868	3271	2837	4470	11974	9512	11581
AKT2	7210	7646	7841	10187	10502	9871	4221	5776	7201	8787	7504	8048
AKT3	1462	1434	1448	5688	4999	5142	691	917	1146	4103	4301	3760
AKTIP	1414	1547	1320	6260	6132	5515	665	675	603	5281	5962	5461
ALAD	3614	5629	5088	4042	4381	5083	1810	2636	3070	3182	3861	3656
ALAS1	39395	22097	26810	15201	12862	13811	36459	28770	36186	13289	9618	10877
ALAS2	3	9	3	3	13	9	2	4	1	4	5	3
ALB	12	8	4	18	28	11	51	44	36	14	40	4
ALCAM	24704	26133	23391	14812	16203	15769	23355	20442	25036	11477	14182	10571
ALDH16A1	3526	2527	2959	4047	2832	3019	2441	2074	2705	3389	1846	3150
ALDH18A1	2083	2178	1988	14032	13641	13481	607	942	812	12213	12566	11326
ALDH1A1	13331	20580	12530	6288	10038	11248	6843	12484	12190	3734	7192	6986
ALDH1A2	6562	9130	7806	351	445	507	2905	4695	3885	378	377	367
ALDH1A3	80	52	91	29	21	22	66	21	40	24	19	24
ALDH1B1	686	906	869	810	1257	412	288	564	535	696	1178	264
ALDH1L1	2	4	2	108	50	50	0	2	0	102	42	58
ALDH1L2	775	752	404	37373	36158	35769	656	867	565	28129	29076	23601
ALDH2	12962	10820	5937	21890	20164	19305	9229	8895	6962	17128	16176	15339
ALDH3A1	7	141	27	4	43	0	13	52	13	0	49	4
ALDH3A2	11475	18061	11794	5341	5835	6896	4544	7162	5695	3705	5023	4619
ALDH3B1	15738	18150	23809	10296	12946	14534	8787	12548	18318	8631	10027	13384
ALDH3B2	5	0	2	5	0	3	0	5	2	2	4	1
ALDH4A1	7456	6345	5864	2160	1307	1520	5047	4320	5396	1722	880	1217
ALDH5A1	4878	7540	7695	7653	8395	8815	1473	2467	2876	4920	6389	6038
ALDH6A1	1319	1756	1634	5569	5810	4854	649	779	897	4291	5292	3651
ALDH7A1	2276	1667	2062	2903	1491	2313	808	630	933	2504	1388	1811
ALDH8A1	37	103	51	253	273	150	87	109	67	127	294	103
ALDH9A1	11663	10420	9337	9440	8638	9132	5196	5282	6095	8043	8737	6965
ALDOA	174046	160624	149985	198808	186583	179738	91921	124849	139216	207095	155982	254202
ALDOB	4	0	5	4	3	8	27	16	14	2	4	7
ALDOC	270	739	422	775	1055	817	96	299	195	609	1023	981
ALG1	3465	3790	3956	4171	4703	4266	1868	2601	3150	3833	3976	3944
ALG10	371	360	434	223	300	263	175	242	237	195	256	155
ALG10B	499	563	524	578	698	592	256	247	360	391	485	378
ALG11	3529	4312	4084	10355	10073	9801	2497	2937	3560	8096	8093	5275
ALG12	1810	1732	1778	3445	3095	3022	954	1190	1383	3552	2430	3285
ALG13	2225	2238	1987	3257	3218	3206	1303	1114	1574	2639	2630	2306
ALG14	1075	1046	908	1331	1390	1257	375	610	516	1026	1264	1176
ALG1L2	8	5	5	42	65	29	9	6	13	56	44	38
ALG2	3055	2692	2710	6325	7421	6866	1421	1728	1890	5503	7034	6298
ALG3	3882	3114	3626	5698	6205	5351	2119	2525	3064	5236	5025	5953
ALG5	3018	3311	2863	5491	6043	5214	1772	2230	1999	4832	6202	4690
ALG6	831	965	879	460	418	359	460	492	555	297	410	375
ALG8	3964	3862	3363	3142	3272	2460	2742	2661	2499	2956	3009	2357
ALG9	2425	2672	2326	2399	2764	2377	1104	1369	1479	2164	2426	2244
ALK	54	159	123	15	24	10	29	44	37	13	10	13
ALKAL1	0	3	0	0	0	0	0	0	0	1	0	0
ALKAL2	10	17	49	6	5	17	6	12	33	2	9	19
ALKBH1	1220	1310	1233	1841	1910	1701	743	949	1103	1658	1581	1623
ALKBH2	249	325	284	923	1040	905	130	176	206	865	1097	911
ALKBH3	1579	1988	1563	3304	3800	3032	748	1251	1364	2646	3226	2773
ALKBH4	531	587	639	580	707	573	341	377	432	494	510	594
ALKBH5	6890	7800	7108	42619	33173	36662	3584	3337	4071	40445	31316	36669
ALKBH6	1714	1461	1431	1470	1557	1410	756	851	840	1320	1389	1488
ALKBH7	2840	2513	2492	8615	8425	7479	973	1437	1536	7351	6840	8974
ALKBH8	356	363	355	871	808	823	173	181	202	575	868	487
ALLC	0	0	0	0	0	0	0	0	0	0	0	0
ALMS1	797	1327	963	3882	3756	4222	243	398	326	2986	3359	2679
ALOX12	325	326	407	396	409	374	418	423	436	319	305	257
ALOX12B	0	0	0	149	92	86	0	0	2	144	90	132
ALOX15	21	43	58	0	4	12	5	15	22	4	6	0
ALOX15B	1342	943	616	708	515	804	1064	996	1917	976	477	1023
ALOX5	8247	4282	6411	1577	1423	1282	2184	2439	2608	1430	1062	827
ALOX5AP	3145	1727	6775	4437	2958	8911	2193	1086	4865	3867	2921	7643
ALOXE3	0	0	0	14	25	4	0	0	2	14	4	8
ALPG	0	0	0	0	0	0	0	0	0	0	0	0
ALPI	0	0	0	0	0	0	0	0	0	0	0	2
ALPK1	7671	6103	7809	16736	13759	14143	5350	4645	7708	12261	10970	9126
ALPK2	11	6	2	51	72	65	6	4	2	46	35	51
ALPK3	8506	4129	5341	344	268	184	3808	1865	2596	372	174	112
ALPL	248	970	855	816	1160	866	109	567	564	779	906	887
ALPP	0	0	0	0	0	0	0	0	0	0	0	0
ALS2	1735	1940	1595	2781	2634	2193	876	784	903	2151	1984	1214
ALS2CL	532	410	381	2244	1633	1059	281	200	176	2313	1473	1082
ALX1	2	0	0	2	0	0	2	4	2	0	0	1
ALX3	251	360	356	588	594	499	210	175	289	489	513	530
ALX4	0	0	0	27	19	19	2	2	0	22	20	21
ALYREF	5382	5349	4521	6056	7279	7648	2062	3140	2767	5832	7660	7968
AMACR	1827	986	1561	1277	903	1013	941	594	989	1014	975	946
AMBN	0	0	0	0	0	0	0	0	0	2	0	0
AMBP	7	6	3	2	8	6	6	0	8	2	8	1
AMBRA1	4558	4161	4988	3959	4017	3697	3699	3739	5929	3419	3081	3143
AMD1	15533	13907	17994	4658	4533	4603	9876	11171	16599	3613	3749	3328
AMDHD1	1973	494	853	394	89	353	142	89	220	293	76	268
AMDHD2	4198	6095	5331	5300	6051	5211	1587	3000	2639	4512	4377	5240
AMELX	0	0	0	0	0	0	0	0	0	0	0	0
AMELY	0	0	0	0	0	0	0	0	0	0	0	0
AMER1	178	172	218	981	919	937	182	322	469	700	563	570
AMER2	0	0	0	0	0	0	0	0	0	1	0	2
AMER3	0	0	0	0	0	0	0	0	0	0	0	0
AMFR	17431	11542	12190	14262	11794	12424	9565	7329	9038	14093	9725	11744
AMH	6	6	0	31	36	20	12	12	2	47	11	12
AMHR2	3	0	2	2	0	2	2	0	0	3	0	0
AMIGO1	346	957	774	112	366	242	30	174	81	98	334	220
AMIGO2	10	55	31	7	10	16	8	44	21	8	26	11
AMIGO3	147	207	235	486	490	543	81	92	126	523	281	575
AMMECR1	498	362	509	357	346	273	347	278	361	338	309	233
AMMECR1L	1961	1646	1705	2545	2697	2077	912	842	1119	2181	1987	1381
AMN	1645	1369	1982	2402	1980	2196	1240	1087	1901	2148	1688	2841
AMN1	174	223	207	189	158	155	130	127	151	140	203	167
AMOT	6	10	9	18	42	54	8	1	2	18	26	22
AMOTL1	240	248	181	122	68	92	40	99	77	97	64	31
AMOTL2	0	0	2	45	7	12	40	58	123	46	8	6
AMPD1	0	0	0	0	0	0	10	9	0	2	0	2
AMPD2	6325	4342	6530	14253	12732	13223	2358	2302	3386	12919	9163	11544
AMPD3	27478	25439	26061	7547	8671	12959	21373	20174	30385	6391	6798	8697
AMPH	8	2	14	14	12	8	15	11	18	14	11	22
AMT	569	659	514	622	686	513	337	383	454	516	525	511
AMTN	0	1	0	0	0	0	0	0	0	0	0	0
AMY1A	5	2	0	1	0	0	1	1	0	0	3	1
AMY1B	5	7	6	7	9	9	4	10	10	0	4	1
AMY1C	0	0	1	1	1	1	0	0	2	0	0	1
AMY2A	8	6	0	2	2	1	5	1	1	0	4	0
AMY2B	1004	1489	1358	1369	1810	1351	811	835	881	738	1257	878
AMZ1	1510	3417	1210	3688	6730	3246	788	2244	1049	3745	4483	2382
AMZ2	6985	7996	9113	9262	9593	10063	4293	4698	6417	7402	9611	9327
ANAPC1	2893	2948	3420	3576	3825	3700	2017	2290	2621	3598	2927	2559
ANAPC10	1253	1525	1395	1816	2264	2116	686	910	1041	1536	1858	1630
ANAPC11	6763	5728	5662	4993	5555	5542	2981	4184	3323	4725	6442	5257
ANAPC13	2111	2931	2128	6613	7041	5303	1053	1531	1486	5072	6176	4805
ANAPC15	3999	3960	3695	1656	1936	2323	1513	2204	2099	1656	2019	2177
ANAPC16	4554	4928	4385	11483	10971	10161	2217	2145	2713	9324	9879	9831
ANAPC2	2402	2737	2753	4494	4937	4736	1392	1932	2309	4156	3304	3941
ANAPC4	2759	3149	3028	2884	2734	2834	1520	1767	2226	2075	2506	1937
ANAPC5	7722	9159	8188	17490	17287	17674	5353	5622	6315	14385	14978	15422
ANAPC7	12615	13466	13343	2991	2994	3572	5709	6439	7179	2503	2937	2937
ANG	172	530	225	1033	1257	1051	53	217	139	900	833	1001
ANGEL1	12170	13230	15761	9668	11092	12534	7398	7359	11459	7722	7956	9772
ANGEL2	1248	1278	1300	1847	2161	2006	1015	1005	1288	1485	1638	1377
ANGPT1	0	0	2	22	22	30	14	10	23	17	29	28
ANGPT2	67	74	81	200	135	172	39	63	97	145	175	162
ANGPT4	190	593	459	23	36	39	5	21	21	17	12	8
ANGPTL1	4	1	5	0	0	2	10	4	6	0	0	0
ANGPTL2	46	73	34	2	4	2	17	38	16	0	10	0
ANGPTL3	0	0	0	0	0	0	2	0	0	3	2	0
ANGPTL4	6	16	44	309	285	364	63	84	51	263	193	286
ANGPTL5	0	0	0	0	0	0	0	0	0	0	0	0
ANGPTL6	1804	1402	1792	1975	1948	2020	2831	3216	4457	1698	1681	2139
ANGPTL7	0	0	2	2	2	0	2	0	0	0	0	2
ANGPTL8	22	26	36	27	15	16	15	11	26	29	8	14
ANHX	0	0	0	0	0	0	0	0	0	0	0	0
ANK1	67	52	52	97	65	70	37	26	24	87	96	72
ANK2	1384	1113	1236	2217	1651	1812	741	726	862	1972	1562	1113
ANK3	25	32	54	9	7	26	17	14	14	8	2	10
ANKAR	176	214	246	343	365	305	106	124	137	244	312	200
ANKDD1A	635	470	4632	647	482	845	565	501	4285	471	607	625
ANKDD1B	16	21	6	29	34	18	20	26	26	24	23	8
ANKEF1	18	8	29	10	0	13	4	4	3	8	17	15
ANKFN1	0	0	2	12	25	12	2	2	2	26	14	12
ANKFY1	7119	7225	8121	4465	4891	5445	8647	9717	14208	3565	4085	3313
ANKH	5287	2900	3798	2902	2629	2798	1271	871	941	2637	1807	1955
ANKHD1	8112	9112	9287	21810	21266	20278	5457	4965	6755	17788	15948	12468
ANKHD1-EIF4EBP3	8568	9767	9887	23189	22903	21476	5806	5507	7468	19102	17338	14182
ANKIB1	2847	3239	3492	9506	10003	9026	3733	3775	5686	7420	8159	5259
ANKK1	7	4	0	0	3	0	0	4	0	4	2	0
ANKLE1	60	30	28	78	77	60	12	10	30	78	50	39
ANKLE2	8200	9502	7842	7586	8469	7759	5581	5697	5887	7603	8020	6347
ANKMY1	1450	1393	1479	3920	4217	3731	778	946	946	3468	3516	3153
ANKMY2	2282	3210	2074	4717	4956	3989	1792	2395	2572	3995	5235	3759
ANKRA2	1233	1416	1213	4281	4989	4432	774	775	914	3693	4877	3135
ANKRD1	261	46	65	145	29	13	230	24	135	820	28	122
ANKRD10	4522	5492	4896	7787	9264	6768	3854	4018	5501	6976	7727	5235
ANKRD11	12510	10692	12845	17184	18979	19281	8160	7018	8907	15790	13803	13495
ANKRD12	1874	2085	1987	3330	3427	3181	955	1052	1284	2385	2661	1958
ANKRD13A	5091	5567	5733	3903	4652	4538	4038	4295	5906	3435	4488	4304
ANKRD13B	67	68	108	118	118	93	12	22	27	80	71	126
ANKRD13C	2590	2625	2523	3128	3055	2952	1155	1168	1496	2325	2878	2279
ANKRD13D	3803	4273	4308	3986	4541	5042	1850	2476	2536	3347	3113	4514
ANKRD16	415	285	330	295	322	282	204	182	233	276	269	297
ANKRD17	7328	7918	8634	10680	10901	11163	5153	5013	6707	8457	8423	6790
ANKRD18A	9	9	26	23	24	15	8	0	3	31	22	4
ANKRD18B	0	0	1	0	0	0	0	0	0	2	0	0
ANKRD2	14	19	25	8	4	3	14	13	49	4	2	4
ANKRD20A1	18	36	20	2	4	4	6	30	13	2	4	2
ANKRD22	8	4	2	192	155	148	22	126	26	123	124	177
ANKRD23	559	667	562	1425	1349	1200	175	275	289	1220	988	1133
ANKRD24	196	115	297	630	511	866	298	200	398	495	380	575
ANKRD26	592	555	540	596	416	556	252	217	297	530	540	290
ANKRD27	1194	1336	1145	4515	5100	4347	556	621	703	3875	4270	3648
ANKRD28	6189	6076	5214	2611	2667	2974	2306	2441	2361	1844	2221	1578
ANKRD29	407	275	410	64	50	45	374	314	458	47	26	41
ANKRD30A	0	0	0	0	0	0	0	0	1	0	0	0
ANKRD30B	4	0	0	0	0	0	0	0	0	0	0	0
ANKRD30BL	0	0	0	0	0	0	0	0	0	0	0	0
ANKRD31	6	8	10	2	5	2	5	11	2	0	0	5
ANKRD33	0	0	0	2	0	0	0	0	0	0	0	2
ANKRD33B	42	39	13	1130	954	878	454	487	418	881	743	513
ANKRD34A	29	54	72	20	38	29	52	48	38	47	24	27
ANKRD34B	9	6	3	2	0	2	34	16	31	0	1	1
ANKRD34C	0	0	0	0	0	0	0	0	0	0	2	0
ANKRD35	42	100	171	24	31	113	7	41	38	15	29	130
ANKRD36	407	469	286	456	473	514	196	260	143	402	553	193
ANKRD36B	531	515	927	378	346	488	340	233	567	299	390	272
ANKRD36C	285	342	381	219	112	180	185	146	162	169	187	93
ANKRD37	757	1179	693	2346	2458	2067	453	534	671	2106	2485	2531
ANKRD39	589	678	568	755	685	656	201	325	326	750	618	760
ANKRD40	5411	6056	5722	6741	7214	6568	2651	3143	3304	5031	5549	4782
ANKRD40CL	0	2	0	0	0	5	2	0	0	0	2	0
ANKRD42	968	1297	1043	5991	5843	5940	581	559	705	4872	5473	3710
ANKRD44	2304	3128	2605	3664	4288	4349	1765	1711	2730	2424	3320	2249
ANKRD45	4	3	2	2	4	0	7	9	0	2	2	0
ANKRD46	525	499	615	1190	1212	1081	520	432	469	1020	1135	927
ANKRD49	1194	1084	1073	1545	1854	1569	565	516	781	1084	1513	1427
ANKRD50	1761	2005	1748	1051	1237	940	978	684	751	1141	966	555
ANKRD52	6071	5278	5838	8910	8742	7607	3289	3348	3546	7500	5554	5349
ANKRD53	0	2	2	22	10	17	13	28	26	25	9	22
ANKRD54	1002	969	1039	2250	2157	1920	433	437	458	2030	1791	1919
ANKRD55	19	12	12	10	9	4	2	0	5	4	2	2
ANKRD6	1911	2013	2069	1414	1750	1342	785	907	989	1007	1395	1031
ANKRD60	2	0	0	2	0	0	0	0	0	0	0	0
ANKRD61	28	20	40	75	43	58	17	15	18	39	29	30
ANKRD62	0	0	0	1	0	0	0	0	0	0	0	0
ANKRD63	1008	756	931	76	34	98	228	285	300	71	32	73
ANKRD65	34	8	8	8	6	0	19	16	8	10	12	6
ANKRD66	182	409	397	1	4	2	235	290	273	0	6	3
ANKRD7	2	0	4	2	8	1	2	2	2	6	0	4
ANKRD9	1702	1840	1465	1013	706	583	583	963	701	681	505	593
ANKS1A	2034	2087	2167	2181	2209	1905	1260	1455	1751	1953	1721	1366
ANKS1B	477	633	543	479	566	554	165	237	283	293	520	535
ANKS3	406	468	369	2432	2520	2337	152	285	251	2092	2007	2019
ANKS4B	2	0	0	0	1	0	3	0	0	0	0	0
ANKS6	2705	1852	3443	712	630	696	1491	837	2211	624	485	509
ANKUB1	2720	3014	2597	5127	4310	3829	1564	1786	2736	3630	4016	2156
ANKZF1	1354	2243	1650	5430	5621	5292	718	761	808	4588	5154	4560
ANLN	1727	2610	1244	179	308	433	61	590	347	151	322	198
ANO1	2	0	0	6	0	2	1	0	1	0	0	0
ANO10	4241	4219	4076	6396	6105	5778	1887	2400	2441	5497	5878	5393
ANO2	26	7	6	0	2	4	0	0	5	0	0	2
ANO3	0	0	0	0	0	0	0	0	0	0	0	1
ANO4	0	0	2	1	0	3	2	0	2	2	0	0
ANO5	5215	6375	3618	2025	2015	1414	2205	2902	1996	1348	1336	855
ANO6	8411	8935	10020	8402	9174	9593	7042	7170	11480	7299	7830	6018
ANO7	57	37	37	41	25	14	17	9	2	24	8	8
ANO8	861	1229	977	2383	2452	2397	503	781	773	2203	1669	1797
ANO9	157	189	276	76	85	132	189	174	346	76	63	86
ANOS1	906	290	666	274	156	326	206	100	357	135	90	151
ANP32A	12279	20896	13540	6758	8410	7619	6008	8211	7217	5582	7457	5972
ANP32B	10272	12863	10643	17912	17680	18646	4507	5060	5269	14382	23576	16805
ANP32D	0	0	0	0	0	0	0	0	0	0	0	0
ANP32E	3272	4978	2561	4188	4536	4113	856	1593	1010	3202	5017	3395
ANPEP	58798	38880	48851	10315	9258	10615	37939	37392	53279	11339	8371	10538
ANTKMT	825	794	811	861	877	884	362	546	608	726	610	958
ANTXR1	14	16	15	13	8	20	5	11	18	16	15	12
ANTXR2	5386	8439	7437	5873	5629	6438	6713	8391	13491	5500	5404	6207
ANTXRL	1	2	5	1	12	0	0	0	0	5	2	0
ANXA1	42414	42699	37647	21105	23043	22463	35590	37616	50686	21418	24799	19357
ANXA10	2	2	0	0	2	1	11	12	22	2	2	0
ANXA11	72436	79947	76101	30433	33546	34847	49994	73578	77674	26625	28860	31893
ANXA13	0	0	0	0	0	0	0	0	0	0	0	0
ANXA2	404641	441696	358082	63596	81597	74764	158609	267839	281527	44899	67964	61723
ANXA2R	52	91	115	241	236	248	305	428	577	186	253	224
ANXA3	14	6	0	35	17	30	6	9	12	25	7	10
ANXA4	13229	14297	15095	7250	6820	8072	12103	12284	19212	6130	6136	5973
ANXA5	69397	94258	71253	61023	75326	63431	42449	60771	65017	55266	73421	59352
ANXA6	5687	9339	2366	5804	7059	4241	1206	3766	1190	5859	6314	4446
ANXA7	11458	10003	10255	19794	20888	19857	5275	7220	8663	17355	18496	15347
ANXA8	8	1	10	0	0	0	6	1	0	0	0	0
ANXA8L1	0	4	4	0	0	0	0	5	0	0	0	2
ANXA9	785	1053	951	296	270	237	292	364	305	197	151	185
AOAH	2847	4738	4937	917	2255	2380	2347	3980	5637	526	1797	1668
AOC1	3111	3940	10100	156	171	581	2256	2544	6854	103	62	386
AOC2	40	33	38	145	231	96	139	82	95	190	172	120
AOC3	29	36	19	106	173	99	145	90	60	115	124	62
AOPEP	248	267	243	291	229	274	175	166	256	253	229	201
AOX1	89	66	80	12	6	10	2	13	20	2	6	10
AP1AR	2288	2915	2467	11446	11985	10796	1407	1543	2218	9372	11131	7919
AP1B1	18376	16515	19899	9608	9553	10122	11345	13362	18783	8840	6958	9915
AP1G1	11008	10625	11901	14344	14827	13812	6930	7389	10164	11641	11539	10133
AP1G2	5505	5986	6059	5440	5623	5297	5078	5630	7149	4644	3947	4535
AP1M1	6768	6966	6025	10333	10630	10415	3047	4161	4474	9510	8321	10632
AP1M2	622	175	625	14	8	3	576	209	739	8	5	9
AP1S1	6522	7188	6492	3474	4088	3327	3427	4176	4937	2992	3294	3226
AP1S2	8785	5739	6770	5249	5549	5717	2583	2410	3711	3974	5059	5107
AP1S3	624	407	549	135	169	182	246	180	283	157	163	154
AP2A1	9101	8541	8214	19289	21839	19053	5020	5831	6091	18487	16391	19534
AP2A2	3078	4420	4138	3433	4110	4768	1672	2521	2486	3082	3135	4082
AP2B1	12536	14391	15652	18488	16901	18575	7971	8931	11357	15328	13737	14765
AP2M1	34424	36338	32972	51936	52591	49353	20757	20816	22665	46157	49922	45786
AP2S1	24186	24072	25205	12989	14643	14665	10759	14938	17933	13188	12239	16266
AP3B1	9340	12353	11406	13657	14120	13516	5742	7428	8488	10618	12015	10159
AP3B2	21	32	55	75	97	79	40	23	27	65	77	55
AP3D1	18447	18996	19255	34462	32846	35360	12133	13807	15941	32526	26939	28599
AP3M1	7321	8742	8920	8827	8467	9288	3640	4536	5635	6496	7061	6993
AP3M2	1534	1979	1381	2832	3064	2563	558	788	614	2262	2361	1984
AP3S1	7212	9632	7476	8768	10810	10106	4319	5047	5378	6962	9183	8353
AP3S2	6343	5025	5548	13406	13286	11929	4331	3662	4248	10980	12426	10111
AP4B1	2227	2346	2521	5544	7608	6272	847	1033	1494	4621	6248	5220
AP4E1	3756	2770	2524	2632	2071	2329	2511	1877	2321	1788	1724	1492
AP4M1	2106	2421	1876	3197	3269	2710	713	958	1121	3156	2875	3207
AP4S1	1639	1397	1469	1568	1647	1392	731	858	835	1202	1298	853
AP5B1	14332	11430	12675	6244	5901	6431	12123	13615	19619	5846	4125	6130
AP5M1	5334	5469	5796	4858	4873	4438	3143	2964	4258	3903	4288	3513
AP5S1	1933	1606	1831	1215	1134	1366	982	1055	1521	1230	892	1200
AP5Z1	3834	3163	3276	17414	17100	16025	2248	2954	3685	15929	11634	16027
APAF1	2777	3401	3151	2772	2995	3103	1094	1187	1379	1792	2350	1408
APBA1	314	340	354	1228	1356	1455	46	67	49	845	1050	1192
APBA2	4	5	16	4	0	8	0	6	19	2	4	10
APBA3	811	587	739	5238	5106	3691	614	532	623	4813	3511	4405
APBB1	1056	1198	794	489	414	348	363	467	336	476	312	282
APBB1IP	7473	6895	9809	4807	4428	4852	2529	3240	4503	3808	3536	4586
APBB2	1743	2348	2862	2955	3351	3694	694	1118	1343	2357	2585	2483
APBB3	420	612	495	5975	6263	5690	394	562	683	5151	5340	4959
APC	3532	3529	3973	2815	2609	3084	2704	2956	4040	2260	2247	1877
APC2	207	271	238	1660	1718	1331	129	106	190	1494	1092	1532
APCDD1	4	23	7	16	22	24	2	0	1	21	19	18
APCDD1L	63	4	19	0	2	0	4	0	29	1	0	0
APCS	0	0	0	0	0	0	0	0	0	0	0	0
APEH	9560	10123	10162	8864	8778	8309	5184	6845	8034	7934	6406	7715
APELA	0	0	0	0	0	0	0	0	0	0	0	0
APEX1	11932	14656	13589	17410	17561	20346	5445	8375	8407	15084	18080	20186
APEX2	2451	2522	2564	2867	2684	2757	1211	1431	1621	2550	2497	2988
APH1A	17124	15956	18082	21371	22276	21026	12236	12541	18194	17962	19683	19449
APH1B	2453	2441	2303	3169	2545	2519	545	675	906	2576	2314	2439
API5	10270	11602	11358	14218	15018	14578	5150	5955	6954	12043	14272	10950
APIP	2069	2081	2231	3791	3928	5131	950	1010	1429	3028	4101	4889
APLF	374	374	420	486	636	622	152	227	199	405	539	451
APLN	169	351	144	2	0	6	10	4	12	8	4	7
APLNR	2	1	10	0	0	0	0	0	2	0	0	0
APLP1	32	29	48	499	498	422	47	19	53	551	458	572
APLP2	300792	378501	290180	258579	285866	252244	171244	209518	202080	217454	253265	177483
APMAP	11155	14941	13528	31263	30695	32020	6295	8065	8615	27619	27719	27042
APOA1	22	13	232	8	3	68	14	9	117	0	0	64
APOA2	1	7	9	7	12	11	2	12	11	4	14	6
APOA4	0	0	0	0	0	0	2	0	0	0	0	0
APOA5	0	0	0	0	0	0	0	0	0	0	0	0
APOB	0	0	0	0	0	0	0	0	0	0	0	1
APOBEC1	0	0	0	0	0	0	0	0	0	0	0	0
APOBEC2	4	27	9	44	58	26	4	4	9	27	33	15
APOBEC3A	33	83	37	12	28	38	2659	7257	13306	19	16	21
APOBEC3B	1228	842	1088	51	50	159	891	1420	2978	43	67	88
APOBEC3C	4435	6308	5803	2744	3633	3131	5552	6312	7600	2087	3476	2938
APOBEC3D	173	154	181	153	189	209	599	560	860	147	122	222
APOBEC3F	419	354	411	431	559	544	2230	1981	3057	377	473	497
APOBEC3G	1187	1449	1162	2221	2265	2045	5664	6884	10387	1756	1995	2007
APOBEC3H	47	95	48	72	285	98	134	287	205	63	307	84
APOBEC4	0	0	0	0	4	0	0	0	2	0	0	0
APOBR	33293	45131	39671	8356	8138	10571	29600	28320	35392	5734	6758	7039
APOC1	255103	221140	155599	83289	67285	49061	82327	87294	97803	64529	34957	43440
APOC2	7073	3821	23251	799	746	3744	3136	2687	17444	527	413	3326
APOC3	0	0	0	0	0	0	0	0	0	0	0	0
APOC4	325	272	192	107	188	49	157	136	114	60	85	38
APOD	120	307	284	503	701	707	87	176	166	304	528	475
APOE	509524	569000	451198	469643	482931	375845	321175	373258	279500	389588	424476	347581
APOF	8	0	0	0	0	0	3	4	2	0	0	1
APOH	0	0	0	0	0	0	0	0	0	0	0	0
APOL1	2581	3080	2810	8669	9582	8146	14910	18158	24759	8260	8603	7804
APOL2	10254	11661	12601	24445	21649	24526	16894	20402	31642	22071	16453	23478
APOL3	838	798	579	8992	8312	7448	4536	5475	10470	8128	7586	7305
APOL4	132	202	146	22	214	2	458	1048	1150	8	183	8
APOL5	0	0	0	1	0	0	0	0	2	0	0	0
APOL6	3476	4505	4053	17634	17911	17257	17594	24884	32106	13818	14009	10771
APOLD1	3985	4272	3963	7145	7782	7487	2707	2770	3383	6328	8297	7143
APOM	1049	801	927	1248	1271	1287	514	640	807	1169	890	977
APOO	3220	2521	2613	1179	1458	1479	2940	2878	4497	1234	1638	1944
APOOL	2229	1723	2344	3028	1899	2947	1384	687	1567	2468	1571	2405
APP	42920	48505	44303	57337	52500	50309	29393	30692	29747	51382	46245	36565
APPBP2	3211	3125	2969	5097	4631	4609	1992	1771	2564	3945	4234	3336
APPL1	8197	9254	7468	6546	6321	6956	4462	5158	6568	4886	5544	4450
APPL2	1837	2141	2564	3276	2940	2792	492	439	552	2357	2397	1893
APRT	5616	5388	5896	4416	5028	4747	2337	3558	4409	3687	3704	5870
APTX	2894	3187	3153	3943	3808	3542	1860	2040	2248	3394	3740	3127
AQP1	19	13	17	71	58	24	3	0	10	40	44	26
AQP10	0	0	0	9	9	2	0	0	0	2	4	2
AQP11	29	52	37	62	51	93	15	25	33	66	71	84
AQP12A	11	0	5	0	0	0	0	0	1	1	0	0
AQP2	20	11	23	0	3	2	8	8	3	4	0	2
AQP3	178	256	168	33	52	35	219	308	125	59	41	24
AQP4	0	0	0	0	0	0	0	0	0	0	0	0
AQP5	74	66	108	0	4	0	29	17	35	0	2	0
AQP6	107	37	92	2	0	3	33	21	30	4	1	2
AQP7	2	0	0	0	2	0	2	7	2	0	0	0
AQP7B	0	0	0	0	0	0	2	0	0	2	0	0
AQP8	52	90	46	10	39	9	4	34	16	4	34	8
AQP9	37392	45773	40919	484	1107	946	11445	26606	21615	715	1260	982
AQR	4855	5745	5584	6985	7171	6970	2781	3291	3647	5796	6708	4962
AR	29	17	77	71	48	71	23	16	45	84	51	76
ARAF	5131	4306	4670	6877	7165	6436	2873	3200	4648	6626	5639	7014
ARAP1	44380	43419	47489	28508	30482	32688	34590	35464	53074	25687	21164	25290
ARAP2	3582	4710	4059	2932	2844	3190	5741	4976	7015	2260	2532	1890
ARAP3	3396	3179	4163	165	206	234	1177	1244	1940	178	61	167
ARB2A	2091	2384	2182	1652	2245	1702	764	850	758	1356	1841	1405
ARC	91	22	125	178	32	66	1393	209	558	1471	91	293
ARCN1	18340	17875	17958	36038	38263	37309	10914	11663	14802	29145	33804	25977
AREG	36	26	42	9	12	15	51	24	32	28	10	10
AREL1	6516	7641	7304	6880	7369	7276	3516	3936	4874	5418	5714	4392
ARF1	44877	45824	43863	88177	91414	84186	28223	30873	37067	79203	79750	86514
ARF3	22945	30367	31013	41872	48498	46453	15945	19259	24645	35203	40524	35702
ARF4	12498	13189	11640	199228	181400	181762	6842	6286	7903	163922	161614	152593
ARF5	6040	6859	6820	7189	7726	7606	2614	4421	4380	6225	6559	7088
ARF6	8160	10535	9431	8207	7906	8305	5217	7248	9089	7162	6849	7145
ARFGAP1	6113	7075	6743	18970	20066	20208	3568	4594	4987	16831	15373	16859
ARFGAP2	7208	7711	7559	9034	9301	9253	4607	4945	5834	7723	8645	8497
ARFGAP3	6238	4293	5003	16143	18996	16969	3616	3418	4455	14848	17064	12526
ARFGEF1	5993	6415	6946	13264	12823	12761	3494	3268	4680	11032	10916	7852
ARFGEF2	8103	7874	8048	20814	19300	19190	4856	4378	5429	16045	14122	10056
ARFGEF3	2175	2073	2285	6746	6379	5679	1147	1119	1359	5147	4824	3359
ARFIP1	3786	4235	4206	7213	7582	6967	1995	1996	2733	5437	7072	5349
ARFIP2	2871	3100	2672	6654	7131	7003	1579	1678	1816	6257	6738	6722
ARFRP1	2184	1978	2168	4951	5407	5560	1385	1604	1896	5315	5256	5719
ARG1	1	11	12	16	14	20	8	6	12	2	7	7
ARG2	5875	5727	5722	8405	8234	7717	2766	3085	3317	6987	7617	8017
ARGFX	0	0	0	0	0	0	0	0	0	0	0	0
ARGLU1	6776	8466	8459	10151	11179	11982	3534	4051	4198	7823	9044	8431
ARHGAP1	7858	5754	8417	12166	12317	12150	4569	4221	6618	11216	9333	12072
ARHGAP10	7769	7796	10456	4191	3810	4315	5339	5857	8057	3633	3824	4354
ARHGAP11A	1860	2311	1440	787	937	902	521	700	623	604	749	497
ARHGAP11A-SCG5	5812	4581	3434	641	937	773	2354	2117	1926	492	662	348
ARHGAP11B	276	446	275	174	168	181	257	302	254	109	151	96
ARHGAP12	2200	2292	2320	4375	4201	4139	1138	1141	1959	3167	3500	2645
ARHGAP15	3718	4309	3306	3472	4303	3631	1758	2873	2713	2763	4609	3004
ARHGAP17	9077	7964	9284	6006	6577	7008	7289	7193	10838	4578	5126	4651
ARHGAP18	7722	9917	8435	1710	1834	2582	3014	4651	4011	1233	1367	1640
ARHGAP19	1188	1748	1322	1305	1457	1498	395	589	662	889	1162	893
ARHGAP20	74	122	139	27	43	30	160	161	145	15	40	24
ARHGAP21	3287	3903	2877	5132	4833	5092	3346	3337	3127	4498	3832	2591
ARHGAP22	3341	3822	4232	894	854	1339	2439	3281	4813	804	620	961
ARHGAP23	109	96	99	181	286	149	47	75	120	225	157	128
ARHGAP24	540	944	457	271	567	392	204	360	239	222	552	306
ARHGAP25	25771	31376	25895	5171	6263	7138	22210	22565	23033	4229	5409	4924
ARHGAP26	4072	4239	4714	2821	2392	2485	3085	3106	3270	2372	1944	1642
ARHGAP27	3959	5263	3516	2482	2926	1943	4612	6338	7518	2149	1996	1790
ARHGAP28	0	0	0	0	0	0	0	0	0	0	0	0
ARHGAP29	4	12	2	89	56	37	2	0	4	76	49	19
ARHGAP30	17734	27139	23727	5326	7557	8406	15488	19192	21669	4335	5831	6051
ARHGAP31	15534	13598	14110	6598	6447	7613	9603	11955	13997	4115	3763	4047
ARHGAP32	306	403	270	649	550	455	59	73	79	667	406	344
ARHGAP33	130	219	179	175	288	205	33	67	68	88	147	119
ARHGAP35	2772	3148	3510	5855	4990	5088	755	923	1117	5096	3560	3229
ARHGAP36	0	0	0	0	0	0	0	0	0	0	0	0
ARHGAP39	20	46	60	668	753	672	16	23	30	573	509	559
ARHGAP4	11442	12220	12577	9989	9663	10317	4559	6391	7049	9266	7818	10492
ARHGAP40	11	0	0	22	8	6	8	2	0	25	5	2
ARHGAP42	38	18	24	71	41	40	15	5	5	59	30	29
ARHGAP44	62	18	52	38	45	31	11	14	38	39	45	53
ARHGAP45	4442	5431	5865	11528	13051	12887	2265	3231	4642	10248	9531	11256
ARHGAP5	3288	2621	6021	3698	3024	3686	3034	1960	4831	2793	2607	1867
ARHGAP6	140	149	217	84	76	87	25	16	46	48	41	61
ARHGAP8	0	0	1	61	64	17	0	6	5	67	57	19
ARHGAP9	2784	3177	3588	1522	1427	1688	1108	1293	1452	1021	1063	1264
ARHGDIA	30292	28931	28882	19211	20236	21274	16795	20421	22847	18635	17794	24878
ARHGDIB	119337	128516	101181	19158	23754	26566	59808	73708	68369	16244	23805	23762
ARHGDIG	0	2	0	0	4	0	2	0	0	0	0	4
ARHGEF1	12535	12169	15217	16196	17304	18712	10671	11953	16168	13402	12830	16878
ARHGEF10	115	125	193	3714	3119	3893	60	75	79	3599	2422	3097
ARHGEF10L	2086	1380	947	3368	3136	2492	1903	2497	2563	3004	2144	2055
ARHGEF11	15518	13906	13298	11093	10436	10568	13325	14267	20740	9197	6809	6033
ARHGEF12	3709	3953	4146	6749	6323	6037	2758	2217	3066	5501	5228	2913
ARHGEF15	0	0	0	1	0	0	3	0	0	0	0	0
ARHGEF16	150	41	113	9	3	3	85	25	47	8	2	0
ARHGEF17	835	1619	1517	3012	3098	2593	164	436	303	2118	1830	1648
ARHGEF18	4618	5067	5433	3564	3953	3873	3352	3424	5582	3289	2843	2953
ARHGEF19	96	82	73	1710	1414	1102	156	149	255	1453	958	1304
ARHGEF2	29089	21618	26640	12663	10001	11879	16000	13961	27414	11631	7888	10506
ARHGEF25	0	0	0	2	0	0	2	0	1	2	2	2
ARHGEF26	10	4	3	10	11	2	11	9	4	18	11	2
ARHGEF28	207	226	88	13	12	6	31	60	50	8	11	2
ARHGEF3	7645	6558	13383	3519	3225	4594	3284	3684	9687	2383	2484	3040
ARHGEF33	46	51	27	90	112	110	13	35	19	113	112	118
ARHGEF35	194	225	64	154	153	62	130	152	58	132	154	22
ARHGEF37	645	429	40	12	14	8	205	227	25	16	12	6
ARHGEF38	596	668	556	589	573	490	617	759	901	477	497	469
ARHGEF39	1463	1774	1650	1144	1099	1203	844	1297	1145	998	1097	1380
ARHGEF4	21	26	58	42	38	36	5	4	18	37	8	14
ARHGEF40	4911	4152	6209	2955	2608	3040	2964	2386	4089	2602	1996	2444
ARHGEF5	341	441	340	271	235	214	316	202	271	314	137	178
ARHGEF6	3447	4931	4853	3380	3828	4433	2123	2449	3496	2508	3393	2758
ARHGEF7	5121	5516	5606	6763	7128	7220	3442	3271	4204	5963	6304	5900
ARHGEF9	1368	1725	1853	1807	2112	1687	612	696	792	1546	2051	1404
ARID1A	5219	4604	5365	5346	5563	5760	3129	3069	3787	4442	4129	3043
ARID1B	4036	4565	4399	5782	5138	5603	2343	2551	3342	4765	4089	3617
ARID2	1248	1256	1224	1666	1613	1608	755	670	908	1436	1142	922
ARID3A	4551	4135	6331	4247	3859	4531	4512	3817	7534	3856	2921	3357
ARID3B	517	416	324	502	543	504	208	218	213	530	450	385
ARID3C	4	4	5	6	8	6	2	2	9	5	1	0
ARID4A	2195	2608	2610	2684	2967	3036	1333	1365	1688	2004	2557	1541
ARID4B	5271	5484	5527	8100	7838	7977	4475	4676	6543	6618	7411	5827
ARID5A	4071	3809	4015	1741	1464	1897	5076	5888	9316	1411	937	1972
ARID5B	1388	1410	1950	169	141	318	1101	1252	2469	215	252	272
ARIH1	5696	6446	6304	13081	14901	11967	4449	4480	5396	11447	12950	9757
ARIH2	5602	5509	5834	16550	16379	13653	4380	4054	5444	14998	14149	12407
ARK2C	8	17	3	31	51	55	1	0	0	52	34	31
ARK2N	1669	1635	1706	3965	4110	3739	1595	1623	1824	3340	3314	2537
ARL1	7513	8448	7192	33077	38541	37022	3854	3994	4144	28808	35338	31965
ARL10	1322	1185	1511	1022	1146	1271	614	673	737	954	942	808
ARL11	3901	3286	2950	1705	1614	2113	1602	1656	2109	1366	1387	1624
ARL13A	11	11	12	15	10	14	9	7	6	11	18	9
ARL13B	501	611	423	1208	1169	1169	155	167	226	905	1108	618
ARL14	0	0	0	0	0	0	2	0	0	0	0	2
ARL14EP	1247	1641	1769	4318	4766	4118	507	754	888	3220	4228	3600
ARL14EPL	2	0	0	2	1	2	1	0	2	8	2	3
ARL15	3347	4230	3052	2561	3113	2302	1670	2672	2632	1807	2514	1611
ARL16	1612	1952	1600	2784	3104	2718	686	904	924	2684	2809	2749
ARL17A	270	135	122	406	387	216	94	107	90	317	258	165
ARL2	3569	3930	3746	3325	3497	3460	1656	2526	3092	3605	2563	4345
ARL2BP	6245	5977	6804	15075	16745	14616	2588	2658	2849	13055	15716	13997
ARL3	1371	1396	1954	1799	2025	2089	473	624	750	1576	1996	2119
ARL4A	1225	1060	1157	1126	815	1405	418	360	398	1102	956	1448
ARL4C	500	771	921	667	865	655	162	300	336	501	810	614
ARL4D	127	146	121	152	113	121	128	126	143	168	107	77
ARL5A	4163	4300	3338	6136	6183	6098	1489	1550	1852	4387	5374	4671
ARL5B	825	848	655	4199	4173	3524	1240	934	1747	3359	3596	2516
ARL5C	4	2	2	0	2	0	2	0	0	0	2	0
ARL6	244	278	228	506	570	604	98	119	147	480	559	493
ARL6IP1	24527	33641	30085	23762	26655	25084	12525	14951	17575	18175	22580	18224
ARL6IP4	10780	12965	10250	9217	10841	11118	5572	7688	6560	8929	10640	11137
ARL6IP5	26788	23889	26864	24198	19125	23007	19440	18498	29450	18170	16639	19524
ARL6IP6	1013	1588	1221	2159	2514	2325	716	976	1338	1595	1676	1534
ARL8A	4958	3941	3927	6613	7366	6152	3150	3388	4047	5704	6437	5350
ARL8B	21851	19455	19434	16375	16121	16486	16706	15039	21351	13833	14246	15152
ARL9	0	0	0	3	21	8	5	13	8	9	11	6
ARMC1	3482	3819	3221	5415	5540	5303	1504	1576	1643	4102	5290	4183
ARMC10	3386	4097	3794	8143	7572	7383	2079	2579	3064	6828	6700	7072
ARMC12	4	3	12	4	2	0	5	14	10	4	0	13
ARMC2	131	228	222	219	299	267	36	86	58	158	232	213
ARMC3	0	0	0	0	0	0	0	0	0	0	0	0
ARMC5	653	561	778	1942	1837	1907	550	597	764	1619	1336	1879
ARMC6	2174	1970	2439	2880	2921	3218	898	1368	1697	2640	2016	3088
ARMC7	1415	1424	1356	1304	1266	1327	565	708	847	1136	990	1415
ARMC8	4017	3554	3882	3384	3411	3516	2587	2706	3976	2875	3213	2415
ARMC9	2264	4407	5061	4371	4815	4633	5480	2926	5869	4786	5231	5314
ARMCX1	1545	1929	1811	7330	7516	7259	1508	1706	2742	6331	6066	5938
ARMCX2	200	357	280	5224	5314	5089	71	141	117	4792	4706	3708
ARMCX3	6483	7060	7923	14669	13149	13521	2499	2799	3753	11870	11894	10422
ARMCX4	608	344	657	734	375	594	279	98	342	548	404	372
ARMCX5	1957	1929	1855	2031	1965	2012	839	718	1002	1797	1954	1699
ARMCX5-GPRASP2	148	157	146	150	125	131	61	45	66	118	100	96
ARMCX6	2440	2460	2518	2361	2120	2206	1059	1577	1694	1973	1956	2115
ARMH1	67	157	117	111	208	213	70	165	103	71	156	274
ARMH2	0	0	0	0	0	0	2	2	0	0	0	0
ARMH3	4968	5033	4967	3738	3730	3766	3399	3531	4791	3317	3545	3368
ARMH4	265	377	416	211	250	253	210	163	185	192	185	130
ARMS2	0	4	0	1	2	0	0	0	0	1	0	0
ARMT1	3177	3473	3387	4310	3842	4070	1632	1824	2391	3116	3777	2671
ARNT	4840	5008	4846	5620	6696	6056	3022	2454	2881	4794	5956	3707
ARNT2	325	87	1028	178	34	214	97	21	316	162	31	111
ARPC1A	5000	5710	5051	4676	5192	5448	2699	3256	3639	4104	4208	4700
ARPC1B	80813	64114	65934	88737	84085	79454	46715	53095	60827	77350	63173	75637
ARPC2	90801	95954	91953	46931	44454	50067	55433	58010	69664	45054	49229	51150
ARPC3	45633	41075	39562	35521	38189	35595	18504	24651	30718	31720	39415	39080
ARPC4	36233	38831	34105	18550	17984	17310	22363	24726	28250	15197	14862	18126
ARPC4-TTLL3	23476	26251	21270	13488	13097	12582	15199	16266	17968	11135	11374	10957
ARPC5	61633	68979	58160	32753	29514	34736	33411	40526	42496	24005	25701	25110
ARPC5L	5351	4643	4577	7255	6711	6520	3393	3846	3674	6782	6959	6846
ARPIN	4352	2594	2916	2302	648	848	2575	1360	1877	1349	525	405
ARPIN-AP3S2	6289	4580	5161	10905	9977	9434	4568	3521	4163	9152	9695	7762
ARPP19	12294	16066	13697	9676	12590	11597	5150	6964	6361	7702	11207	7846
ARPP21	0	0	0	0	0	2	0	2	0	0	0	0
ARR3	27	17	28	67	10	65	27	9	33	36	9	29
ARRB1	28434	25236	28964	11134	11451	13248	12547	13163	14516	7667	7575	8261
ARRB2	26665	28663	34846	19137	20552	21624	13294	18923	23551	15112	14391	20887
ARRDC1	2273	2194	2347	4475	4409	4029	1174	1646	2170	4547	3778	5062
ARRDC2	1932	2875	2221	3986	3812	4735	828	1029	1181	3493	3563	3922
ARRDC3	1264	2982	3059	5472	4798	5754	1727	1679	2278	3918	5181	3847
ARRDC4	3489	4706	3036	10346	10838	10684	1799	1896	1801	6876	8236	7220
ARRDC5	22	7	10	36	42	16	11	4	7	21	22	23
ARSA	4629	4206	5430	3475	3736	4038	2232	3682	5143	3060	2608	4274
ARSB	9153	6675	6221	4061	3536	3005	6734	6839	7049	3484	3194	2375
ARSD	2526	2553	2943	3048	2864	2426	1982	2148	3019	2729	2495	2402
ARSF	0	0	0	0	0	0	0	0	0	0	0	0
ARSG	1852	2255	1906	10973	10397	9781	813	1221	1316	10150	10514	10510
ARSH	0	0	0	0	0	0	0	0	0	1	0	0
ARSI	6	11	6	9	3	9	0	0	5	7	8	0
ARSJ	0	0	0	0	0	0	0	0	0	0	0	0
ARSK	557	750	703	2079	2379	1684	333	416	574	1583	1829	1573
ARSL	8	0	3	27	28	18	0	6	4	36	19	23
ART1	0	0	0	0	0	0	0	1	0	0	0	0
ART3	1	0	2	0	0	2	2	5	0	4	0	3
ART4	1	0	0	0	7	0	0	0	0	2	1	0
ART5	7	21	6	6	11	4	15	7	14	1	8	2
ARTN	2	2	0	16	38	3	9	10	2	12	13	13
ARV1	1528	1634	1807	3413	3766	3534	779	840	1005	3099	3413	3268
ARVCF	335	538	508	452	567	408	114	251	191	414	370	279
ARX	0	2	6	61	46	48	0	0	2	50	35	64
AS3MT	24	30	23	95	107	85	26	12	25	81	70	90
ASAH1	131615	158738	134870	156838	170110	141826	80287	88241	103528	122016	132889	119535
ASAH2	4	9	25	30	77	132	18	44	156	26	127	174
ASAH2B	23	16	45	254	179	229	121	70	293	187	193	286
ASAP1	38426	21586	34067	7259	5840	10409	18564	14513	24132	5990	4412	5598
ASAP2	1602	1088	1207	1339	1092	1115	776	565	842	1152	995	783
ASAP3	3	5	0	24	9	27	0	0	3	33	17	31
ASB1	2966	4013	3385	7453	8211	8059	665	998	1047	6555	6483	5713
ASB10	0	0	0	0	0	0	0	0	0	0	0	0
ASB11	0	0	4	0	0	0	4	7	6	0	0	0
ASB12	5	0	14	6	2	6	2	6	7	9	3	7
ASB13	2543	3615	3226	3544	3530	3076	881	1437	1269	2830	2954	2866
ASB14	954	1362	875	682	657	776	556	602	727	543	567	392
ASB15	0	0	0	0	0	0	0	4	0	0	0	2
ASB16	329	445	325	1291	1406	1091	244	257	253	971	1066	826
ASB17	0	0	0	0	0	0	0	0	0	0	0	0
ASB18	0	0	0	0	0	0	0	0	0	0	0	0
ASB2	3865	1591	3348	125	74	191	1136	520	1404	112	76	191
ASB3	1416	1683	1497	3287	3145	3289	986	1047	2377	2927	2823	2833
ASB4	0	0	0	2	0	0	0	0	0	0	0	0
ASB5	9	10	7	0	2	0	4	2	3	0	2	0
ASB6	5279	4236	5085	3865	4271	4025	2592	2812	3871	3591	3461	3843
ASB7	1157	1377	1179	3112	3356	2782	761	829	1015	2471	2707	1937
ASB8	3060	3195	3104	3959	3938	3646	1322	1575	1903	3172	3291	2696
ASB9	18	20	21	4	1	0	4	17	20	0	0	0
ASCC1	2593	2480	2219	4233	3259	3224	1360	1309	1530	3553	3331	2958
ASCC2	6497	6299	5859	14088	14700	13481	3996	4752	5142	13759	12741	15017
ASCC3	4884	5626	5712	10082	10414	10025	2887	3276	4010	8170	9572	6988
ASCL1	0	0	0	0	0	2	0	0	0	0	0	0
ASCL2	129	210	108	1562	1855	1475	355	482	700	1216	1323	1729
ASCL3	2	3	0	0	0	0	0	0	0	0	0	0
ASCL4	0	0	0	0	0	0	0	0	0	0	0	0
ASCL5	2	0	0	6	11	4	2	0	0	1	9	5
ASDURF	1157	1042	976	1200	928	1045	489	404	543	968	913	719
ASF1A	1929	1528	1832	1855	1771	1969	844	702	1176	1419	1744	1468
ASF1B	1835	2699	1811	606	790	746	172	675	397	656	663	736
ASGR1	396	318	283	207	116	137	88	110	112	105	130	99
ASGR2	4	33	7	4	4	6	0	21	20	5	6	1
ASH1L	2853	3071	3033	3412	3845	3678	2373	2062	2550	2811	2701	1627
ASH2L	4528	4834	4553	5357	5961	5297	2647	2751	3438	4451	5635	4116
ASIC1	219	245	638	29	20	34	39	53	142	28	10	31
ASIC2	0	0	0	0	0	0	2	0	0	0	0	1
ASIC3	359	458	424	1453	1905	1384	244	343	432	1243	1021	1353
ASIC4	4	4	4	15	18	11	10	3	10	8	6	7
ASIC5	0	0	1	0	1	0	0	2	0	0	0	0
ASIP	70	67	69	52	35	37	45	53	60	48	21	42
ASL	3194	2752	2489	3180	3562	3683	1175	1464	1438	3072	3802	3658
ASMT	0	0	2	13	47	3	4	4	1	10	51	14
ASMTL	0	0	1	1	0	0	0	3	2	0	1	0
ASNS	873	1107	540	23038	21900	22171	542	815	450	20720	18946	21716
ASNSD1	3131	3193	3076	4159	2985	3492	1622	1286	1991	3285	2778	3067
ASPA	0	0	0	0	0	0	0	0	0	0	0	0
ASPDH	28	40	51	226	257	359	16	29	52	153	181	236
ASPG	18	24	23	4	27	33	4	15	17	2	10	31
ASPH	14420	17920	16400	19557	18751	18938	8303	9531	10698	16528	16285	12609
ASPHD1	5422	5900	6411	3849	3735	4318	2600	3604	3129	3412	3617	4805
ASPHD2	91	122	116	2639	2606	2137	570	446	790	2670	2342	2413
ASPM	781	1034	579	83	253	282	38	183	160	43	166	107
ASPN	2	4	3	1	2	3	11	2	0	0	2	4
ASPRV1	19	39	47	53	60	40	56	56	65	25	22	43
ASPSCR1	1527	1810	1659	2840	2959	3064	612	953	1132	2404	1946	2944
ASRGL1	1687	4251	2682	740	881	1000	391	1172	587	483	531	540
ASS1	8	3	3	5295	3371	2486	30	23	35	6521	2972	3826
ASTE1	914	902	833	1914	2138	1916	427	507	643	1703	1880	1569
ASTL	443	335	490	15	13	6	317	363	357	30	25	19
ASTN1	0	0	0	0	0	0	3	2	0	0	0	0
ASTN2	43	120	101	93	76	62	20	9	20	66	66	58
ASXL1	3553	3403	3632	5235	4701	5351	1418	1391	2159	4699	3631	4229
ASXL2	3952	3690	4604	5983	5705	6070	2192	2090	3244	4895	4156	3410
ASXL3	0	0	0	0	0	0	0	0	0	0	0	0
ASZ1	0	0	0	0	0	0	0	0	0	0	0	0
ATAD1	3024	2925	3678	7367	7192	7065	2121	1464	2679	5833	6302	5209
ATAD2	2873	4323	2731	326	402	487	320	697	590	269	349	296
ATAD2B	1415	1214	1259	1715	1514	1774	873	769	1196	1291	1559	1106
ATAD3A	1653	1273	1646	5868	4437	5991	645	640	1061	6121	3927	6174
ATAD3B	1339	1396	1617	4859	3792	5008	655	814	1034	4786	3690	4915
ATAD3C	75	16	59	88	14	45	46	34	38	78	51	49
ATAD5	368	522	349	110	157	142	89	138	147	96	76	63
ATAT1	326	312	356	679	814	859	169	186	248	610	756	656
ATCAY	0	0	0	3	2	0	0	0	0	5	0	0
ATE1	1850	2040	1874	3539	3305	3185	849	904	1107	2714	2908	2263
ATF1	1359	1786	1731	1501	1729	1765	804	797	1029	1267	1579	1350
ATF2	2649	3134	2653	8579	8441	7569	1232	1297	1699	6579	6647	4535
ATF3	42067	40192	41099	39954	33619	33292	42521	43422	65699	38952	33785	32882
ATF4	14340	16319	12813	112691	111616	116477	11258	11351	12613	101551	91007	115261
ATF5	4855	4487	3699	3905	4766	3634	7953	9865	18476	3397	3308	3618
ATF6	9135	9506	9060	33298	28840	28296	5928	6640	7915	27774	23392	22853
ATF6B	7792	7772	8326	13181	13465	12885	4516	5279	6558	11315	9158	10530
ATF7	2809	2731	3100	5307	5318	5015	1870	1905	2546	4166	3874	3420
ATF7IP	3924	3727	3892	2137	2086	2470	1834	1584	2285	1859	2106	1632
ATF7IP2	442	686	678	451	446	651	382	420	611	342	487	460
ATF7-NPFF	824	697	719	1107	1141	1212	451	500	570	895	742	571
ATG10	16888	19625	16645	25227	24196	30722	7304	9655	9350	24323	28134	34391
ATG101	2249	2352	2467	18169	17149	16293	1206	1353	1682	15791	14326	15539
ATG12	4557	4612	4555	7695	8057	7381	2704	2940	3538	5824	7203	5799
ATG13	10376	9775	10765	30542	28535	26508	7373	5962	8299	25667	23302	23855
ATG14	1604	2340	2108	4429	5462	4859	1084	1103	1527	3574	4273	3432
ATG16L1	1908	1814	1613	2849	2825	2592	1295	1365	1506	2526	2411	1918
ATG16L2	4671	7427	6157	9075	10352	10027	3408	4705	4221	7203	7936	6884
ATG2A	1567	1535	1812	6425	5801	5046	953	772	1295	5833	3791	4746
ATG2B	2058	2455	2578	4568	4683	4279	1171	1140	1502	3541	4164	2688
ATG3	8452	9443	7763	17998	20304	18690	6123	7603	9459	15859	20668	18070
ATG4A	3178	3332	2843	4217	3452	3834	1372	1558	1509	3722	3571	3056
ATG4B	8713	7617	8529	15814	17160	16507	4770	5463	5832	14054	13331	15214
ATG4C	2309	2839	2493	1961	2329	2282	976	1276	1299	1533	2454	1704
ATG4D	1563	1208	1424	1705	1775	1520	1018	1049	1190	1534	1654	1852
ATG5	3945	4750	3837	8628	8752	7434	2709	2468	3214	7428	8255	7092
ATG7	18156	21167	22495	10715	11774	11865	9307	12115	16102	8215	10177	11108
ATG9A	9525	7793	10835	16757	15024	15513	4194	3825	5664	15120	10448	14394
ATG9B	239	130	292	162	197	192	140	87	168	114	134	103
ATIC	8752	8073	8671	5718	5074	5961	5311	6446	8565	5135	5506	5477
ATL1	2142	2110	2512	1319	1393	1312	1383	1374	1972	1010	1196	1136
ATL2	2128	2173	1656	6520	7307	6417	806	777	821	5377	6776	4757
ATL3	8197	9794	8441	13817	12842	11142	4705	5651	6999	10701	11098	10785
ATM	4797	6587	5705	11708	12206	11962	2770	2827	3414	8303	9658	5803
ATMIN	5034	4971	5801	8040	7999	8089	3275	2895	3538	6931	7337	6204
ATN1	8312	7544	8429	6173	5662	5640	6071	5838	7129	5765	3956	5158
ATOH1	0	0	0	0	0	0	0	0	0	0	0	0
ATOH7	0	2	2	0	0	4	3	1	6	2	2	3
ATOH8	2	8	6	0	2	0	7	6	15	0	2	4
ATOSA	3474	2936	2929	3960	3604	3584	1035	911	1104	3207	3015	2182
ATOSB	10806	9529	8594	8015	8189	7532	4836	6576	7282	6959	5450	5679
ATOX1	8097	7068	6036	8415	7685	7366	7311	6724	9148	9268	7715	9921
ATP10A	109	33	92	449	453	562	826	1089	1105	511	387	470
ATP10B	24	49	32	3	9	11	55	75	50	9	16	6
ATP10D	2215	2131	2534	4467	3791	4602	1670	1759	2525	3429	2946	2535
ATP11A	10319	8389	9033	11004	11218	12347	6610	6391	7114	9590	7625	5886
ATP11B	7441	6646	6428	7676	7107	7694	4253	3692	4868	6413	5649	5036
ATP11C	1514	1687	1498	1560	1731	1540	617	866	880	1230	1351	911
ATP12A	0	0	0	0	0	0	2	0	0	0	0	0
ATP13A1	6825	5079	5899	11586	11128	10087	7373	8635	11550	10598	9012	10970
ATP13A2	4250	4194	3470	3495	3652	2905	2206	3431	3624	3496	2792	3259
ATP13A3	50520	41947	53228	12312	11217	13518	27685	22047	33126	9896	8603	6797
ATP13A4	14	21	22	21	20	57	38	14	66	30	14	31
ATP13A5	0	0	0	0	2	0	0	0	1	2	0	2
ATP1A1	78395	72065	72704	21625	19978	21655	48693	55577	62389	23176	18084	17361
ATP1A2	2	0	3	3	4	3	0	3	2	4	0	3
ATP1A3	20	29	29	12	29	19	9	10	9	23	28	16
ATP1A4	7	119	109	0	50	39	6	80	129	1	25	16
ATP1B1	13835	15904	15588	2840	3712	4754	7144	8197	11796	2607	3382	3564
ATP1B2	9	3	6	113	15	106	245	18	21	108	25	121
ATP1B3	25395	24708	22232	24975	22518	20234	12336	14870	15876	23429	19376	20005
ATP1B4	1050	100	100	9	2	2	652	17	76	51	2	8
ATP23	458	540	334	427	443	380	160	211	238	371	499	336
ATP2A1	60	79	53	221	322	217	56	60	74	213	154	180
ATP2A2	32931	32672	31215	37724	34960	37641	17602	21007	22205	31008	26644	22042
ATP2A3	11802	11962	14927	12316	10538	9544	3840	4044	4741	11718	7520	9291
ATP2B1	3540	4047	4389	4120	3994	4157	785	1035	1396	3181	3459	2814
ATP2B2	1974	148	1430	104	8	50	695	59	378	65	15	15
ATP2B3	70	53	527	25	6	69	51	26	198	18	3	55
ATP2B4	5386	9430	9596	863	1258	1545	2929	6345	6626	545	767	699
ATP2C1	8204	8467	8736	9180	9153	9229	6945	6988	9567	7215	8737	6382
ATP2C2	19	12	21	10	26	41	10	2	52	9	14	27
ATP4A	0	0	1	0	4	0	0	3	0	0	2	0
ATP4B	0	0	1	0	0	0	0	0	0	0	0	0
ATP5F1A	99583	116707	96143	42794	48359	42566	60553	71468	79727	37722	46822	40521
ATP5F1B	101802	103398	109027	67868	68661	63304	67305	73269	93513	60340	63475	66565
ATP5F1C	14497	16100	15340	10390	9703	9793	8618	10884	13157	8502	8850	10794
ATP5F1D	3880	3865	4057	3092	3299	2907	2005	3227	3502	2714	2392	3712
ATP5F1E	24373	42342	24190	12919	19858	19181	15805	19617	18791	14051	18916	18156
ATP5IF1	5000	5807	5187	3999	4781	4907	2774	3563	3037	3698	5952	4797
ATP5MC1	4956	6641	5003	5035	5369	5089	2956	3231	3751	4298	3894	5655
ATP5MC2	10376	11590	11383	13059	15736	13499	6045	7379	7782	11788	13154	16962
ATP5MC3	32290	37282	38505	6954	8171	8417	16593	22118	25649	6158	6119	7795
ATP5ME	4829	8555	5157	6599	6813	6891	2715	4014	4069	6257	5137	7388
ATP5MF	13086	18481	12477	4998	5943	6581	8311	9929	8389	5946	5351	6692
ATP5MF-PTCD1	9467	14270	9582	4544	5021	5675	6255	7599	6444	5265	4168	5188
ATP5MG	23282	26438	23325	16289	16219	16021	12616	16144	17217	14241	14474	17219
ATP5MGL	3	4	2	1	0	0	1	0	0	4	2	4
ATP5MJ	6901	7575	7194	6087	6578	5743	3251	4902	4834	5235	6188	7148
ATP5MK	6921	5995	5538	5208	6080	4980	4763	3813	3843	6197	6517	5723
ATP5PB	36206	32481	36176	17052	19512	18179	18349	19255	22575	16383	19607	18963
ATP5PD	11731	13089	10733	5982	6349	5533	6064	8000	8667	5377	5877	5941
ATP5PF	10561	12897	10600	5526	6557	6674	5579	6581	6212	5305	7782	6006
ATP5PO	12670	15814	13805	6741	6231	7561	7082	9297	9419	5638	7919	8561
ATP6AP1	83145	85900	81630	53162	62622	49422	52198	68912	75734	47345	51264	51239
ATP6AP2	85916	85195	102046	73249	70914	68822	54383	49247	62957	49901	60513	51551
ATP6V0A1	16369	20746	20969	10917	10833	11940	10394	12043	16690	8917	7861	9210
ATP6V0A2	4156	3775	4172	7632	7933	6958	3605	3248	4255	6312	6631	4941
ATP6V0A4	1	0	2	0	0	3	11	4	12	0	0	1
ATP6V0B	43298	42291	42269	43118	48589	41709	24332	30218	30352	39212	44600	42451
ATP6V0C	50385	46129	45361	24531	26320	26203	30859	39269	35936	24536	24441	34611
ATP6V0D1	40375	34157	35259	22611	21726	20792	17118	19986	21789	22637	22100	26887
ATP6V0D2	28773	33752	23127	30874	36094	21655	12305	14854	10776	23574	32770	15127
ATP6V0E1	36169	29098	31422	10823	10514	12093	22746	23127	30431	10667	10809	12466
ATP6V0E2	1824	2394	1733	1620	2405	1468	847	1726	1429	1288	1651	1556
ATP6V1A	39828	33143	28412	7456	8061	8815	24555	20838	26809	5898	7873	5706
ATP6V1B1	18	3	6	27	7	19	8	4	8	22	0	3
ATP6V1B2	131814	158231	160071	44901	43845	45645	92142	110042	156069	37846	35622	34040
ATP6V1C1	20853	22390	18699	8778	8465	9289	9397	9474	10189	8032	8591	6470
ATP6V1C2	12934	13271	9738	26425	26448	21098	6587	8519	9340	20381	27781	21110
ATP6V1D	23163	39957	22337	15640	18707	14476	12803	17590	14457	13899	19426	15172
ATP6V1E1	34292	41515	33237	33313	34532	32151	20732	22262	26932	27543	30812	32459
ATP6V1E2	203	250	133	186	164	113	129	101	101	155	165	106
ATP6V1F	39345	38903	40792	26638	28353	27484	19750	27801	31988	21966	23203	27523
ATP6V1G1	14760	17140	15218	15891	16903	18640	11200	10809	11750	13660	18106	17418
ATP6V1G2	263	233	297	1604	1458	1647	182	208	241	1610	1433	1378
ATP6V1G3	0	0	0	0	0	0	0	0	0	0	0	0
ATP6V1H	56839	67303	61138	28251	27098	29952	38559	46544	64564	25200	28778	31489
ATP7A	2660	2520	2561	2200	2056	2069	1361	1342	1798	1704	1721	1210
ATP7B	168	182	146	1090	1033	976	82	90	96	998	806	600
ATP8A1	893	1221	1467	1101	1128	1297	794	1067	1357	647	675	518
ATP8A2	76	109	59	10	11	19	12	28	10	8	15	10
ATP8B1	208	248	241	297	375	307	40	57	69	266	288	120
ATP8B2	454	161	782	2824	1705	2876	923	353	1408	3027	1487	1985
ATP8B3	138	78	77	293	165	186	46	34	29	253	124	130
ATP8B4	3981	5426	5332	265	403	355	1523	2673	2520	196	320	211
ATP9A	3905	7465	6963	3056	3520	3284	1487	2333	2692	2584	2581	1753
ATP9B	8508	7165	8818	3747	3669	3844	3643	4085	5082	3071	3107	3086
ATPAF1	2761	3364	3008	2420	2710	2461	859	1535	1295	1984	2545	2426
ATPAF2	5788	5180	3781	3023	2908	2210	2799	2972	2198	2989	2429	2285
ATPSCKMT	1081	1185	932	1464	1235	1309	347	360	289	1108	1145	1018
ATR	3589	3223	4009	5120	5248	5642	3550	3428	5439	3918	4987	3980
ATRAID	8941	8255	9844	8944	9903	9952	5168	6012	7654	7785	8900	10220
ATRIP	2168	1930	2058	2174	2363	2485	3138	3671	5642	2160	1760	2886
ATRN	5728	7079	6015	15048	14515	13229	3244	3583	3636	12068	11073	9726
ATRNL1	4	5	4	22	8	62	8	6	17	28	12	52
ATRX	3478	3946	4152	3442	3453	3568	2272	2025	2797	2503	2755	1854
ATXN1	7211	5566	6127	4214	4679	4664	4579	3588	5177	3783	3331	2968
ATXN10	5377	5279	5390	5056	5145	5155	2631	3043	3726	3904	4587	4658
ATXN1L	3725	4637	4099	6143	6545	5511	3889	3658	5287	4606	4582	2857
ATXN2	4014	3153	3537	3968	4095	4200	1998	2102	2410	3577	3676	3000
ATXN2L	9812	8558	8572	20620	22195	18105	5119	5532	6619	18121	14568	18880
ATXN3	2150	2520	2457	3087	3684	3595	1462	1448	1807	2541	3510	2669
ATXN3L	0	0	0	0	0	0	0	0	0	0	0	0
ATXN7	2143	1635	1841	2791	2767	3008	2451	2184	2985	2413	2055	1371
ATXN7L1	766	946	843	1016	1356	1386	895	1028	1171	922	1100	766
ATXN7L2	337	323	406	611	609	592	221	147	359	588	477	618
ATXN7L3	6368	5918	7153	9614	8433	8974	4760	4694	7040	8552	6343	7344
ATXN7L3B	4016	4623	4487	3889	4874	4602	1614	1908	2517	3605	3917	3313
AUH	886	1292	1202	3526	3773	3663	519	717	805	2836	3863	3140
AUNIP	1269	1317	1260	1186	1162	1201	593	527	621	1323	1097	1227
AUP1	10152	10074	12511	16825	17214	15133	6525	9157	11790	16453	15461	18470
AURKA	2646	3330	2576	2276	2477	2820	785	813	724	1920	1935	2517
AURKAIP1	4266	4921	4776	9733	9778	9581	2413	3151	3363	9388	9310	12144
AURKB	605	678	404	357	378	367	20	137	134	293	468	412
AURKC	33	55	63	85	130	132	62	53	79	68	153	132
AUTS2	70	20	76	200	100	155	24	22	41	133	84	79
AVEN	689	649	710	846	758	750	401	427	451	860	819	870
AVIL	156	143	119	303	534	449	202	176	212	302	389	295
AVL9	6024	5085	5605	7923	7591	7082	2788	2793	4122	6323	5562	4584
AVP	0	0	0	0	0	1	0	0	0	0	2	0
AVPI1	3338	2980	3251	2391	2119	1703	1524	1908	2899	2132	1720	2126
AVPR1A	0	1	0	0	0	0	0	1	0	0	0	0
AVPR1B	0	0	0	0	0	0	0	0	0	0	0	0
AVPR2	9	14	0	12	26	11	10	2	9	2	2	10
AWAT1	0	0	0	0	0	0	0	0	0	0	0	0
AWAT2	0	0	0	0	0	2	0	0	0	0	0	0
AXDND1	12	9	8	4	9	10	37	53	23	4	8	14
AXIN1	3372	4618	4199	3743	4569	3908	1926	2506	2961	3449	3426	3279
AXIN2	44	19	3	4	4	4	9	2	0	12	8	6
AXL	16	10	20	4	0	7	280	266	548	3	4	10
AZGP1	0	0	0	0	0	0	0	0	0	2	0	0
AZI2	3620	3835	3430	7761	7760	7289	3016	3259	4892	6000	7217	6053
AZIN1	15613	15400	14313	18192	17375	17567	5622	6300	6873	14149	17147	13465
AZIN2	24	9	36	47	62	73	82	58	146	34	55	74
AZU1	191	308	193	90	190	119	62	141	136	86	89	118
B2M	286600	416833	346494	409898	446785	402239	279130	327743	394753	325524	366805	375683
B3GALNT1	68	114	73	232	132	117	44	71	73	215	165	104
B3GALNT2	1736	2764	2347	2555	2677	2086	1331	2143	2303	1848	2346	2091
B3GALT1	0	3	0	4	6	2	0	0	0	2	0	2
B3GALT2	0	2	0	0	0	2	0	4	0	0	0	0
B3GALT4	1186	1300	1473	801	626	833	1029	1110	1621	745	458	752
B3GALT5	0	0	0	2	0	4	0	2	2	0	0	0
B3GALT6	1162	1116	1387	1677	1563	1823	583	597	785	1501	1214	1716
B3GALT9	358	380	383	405	431	436	225	259	281	287	357	245
B3GAT1	0	2	0	2	0	0	2	0	0	0	0	0
B3GAT2	1794	2034	2092	4987	4850	4338	1420	1512	1753	4374	4078	4748
B3GAT3	3167	2829	3030	3934	3716	3358	1452	1970	2443	3633	2491	4121
B3GLCT	1610	2375	1939	1225	1001	1298	300	718	451	907	788	898
B3GNT2	15933	16560	16581	3228	3267	2512	8854	11040	14857	2273	2591	1570
B3GNT3	10	0	16	0	1	0	4	2	0	3	0	0
B3GNT4	1720	2294	2014	3802	3424	3953	1092	1205	1625	3447	3229	4565
B3GNT5	1717	1612	1458	1398	1207	1136	950	1046	984	1081	984	737
B3GNT6	0	0	0	25	9	12	2	11	0	11	4	15
B3GNT7	76	180	79	28	14	20	228	466	322	17	29	20
B3GNT8	908	1243	619	188	252	146	308	728	253	168	157	119
B3GNT9	965	993	744	2341	2099	2054	538	571	622	2306	1976	2251
B3GNTL1	465	537	600	955	799	967	223	285	418	764	647	1100
B4GALNT1	6	8	2	8	8	8	7	4	6	22	8	10
B4GALNT2	0	0	0	2	0	0	0	0	0	2	0	0
B4GALNT3	70	48	61	75	41	50	47	28	18	68	44	34
B4GALNT4	0	0	0	0	0	1	0	0	0	0	0	0
B4GALT1	8473	8026	7161	13153	13472	12387	6012	6307	8375	10309	10611	10182
B4GALT2	1005	1265	1013	2622	2659	1998	400	600	564	2231	2069	2067
B4GALT3	3019	2429	2834	5046	5343	4943	1647	1763	1892	4564	4829	4470
B4GALT4	1843	2012	1554	4125	3921	3553	908	1243	1298	3343	3862	2818
B4GALT5	12190	11165	9389	5736	6226	7358	9031	12839	14348	4793	4977	3749
B4GALT6	398	355	480	299	170	249	179	142	119	184	169	155
B4GALT7	1286	1040	1048	3951	4017	3536	671	923	987	3595	3300	3566
B4GAT1	1324	1814	1635	2647	3090	2576	587	865	938	2094	2572	3119
B9D1	1253	1577	1735	1493	1571	1211	535	606	645	1292	1233	1181
B9D2	465	481	437	723	684	862	201	213	237	750	559	846
BAALC	1228	745	455	498	207	236	1220	866	802	540	278	276
BAAT	6	0	0	0	4	4	17	6	2	0	2	2
BABAM1	7256	7565	7477	7223	7911	7645	3679	4996	4869	6992	7458	7907
BABAM2	6623	4250	5697	6292	5741	5308	4729	3399	5817	5804	5029	5817
BACC1	3486	2750	2835	4036	4059	3916	2412	2561	3319	3854	4863	4923
BACE1	4337	4306	4097	4287	4141	3856	1564	1857	1852	3385	3314	2946
BACE2	94	104	82	237	143	182	114	124	95	221	126	215
BACH1	4235	4597	3881	4817	5868	5474	2333	2293	3401	3751	4582	3337
BACH2	37	58	48	14	16	11	40	48	59	14	20	11
BAD	1498	1680	1536	2038	2430	1808	763	1084	1034	1927	1917	2436
BAG1	6417	7036	7010	5393	5489	5931	5707	6086	9088	4971	5076	5951
BAG2	1084	953	911	1395	1385	1264	214	286	241	967	1048	963
BAG3	5136	5563	5597	6866	6543	6747	4030	4852	5937	6571	5252	5619
BAG4	1858	2059	2031	1931	1980	2121	873	857	944	1441	1859	1887
BAG5	4321	4856	4459	8842	8792	8499	1759	1851	2367	6778	6977	6077
BAG6	16163	13988	16008	22686	22574	21457	9930	9991	13254	21951	18211	22533
BAHCC1	224	322	337	206	282	266	573	663	1118	135	156	166
BAHD1	4602	4540	4756	2279	2201	2215	2027	2147	2675	2086	1534	1537
BAIAP2	3495	3950	4024	1126	916	838	2172	2195	2219	1173	823	975
BAIAP2L1	196	253	379	204	280	194	175	202	273	188	347	161
BAIAP2L2	72	109	91	717	855	695	64	63	64	741	493	515
BAIAP3	374	568	388	926	626	887	185	203	252	758	707	890
BAK1	7078	7349	7266	9982	9915	9168	9237	12658	17554	9080	7106	9730
BAMBI	334	131	215	54	16	47	222	103	271	63	13	35
BANF1	6404	9905	6685	6082	8092	8088	2823	4357	4165	5631	7067	7906
BANF2	0	0	0	0	0	0	0	0	0	0	0	0
BANK1	41	80	46	10	16	22	84	99	88	21	14	10
BANP	523	868	812	1473	1722	1671	767	716	1049	1462	1333	1408
BAP1	8113	9316	9533	20432	19918	19680	4577	5696	6209	18115	15297	17456
BARD1	862	1029	751	154	106	162	312	419	642	132	134	77
BARHL1	0	0	2	0	0	0	0	0	0	0	0	0
BARHL2	0	0	0	0	0	0	0	0	0	0	0	0
BARX1	11	0	0	0	0	0	31	0	18	7	0	0
BARX2	0	0	0	0	0	0	0	0	0	0	0	0
BASP1	10156	12768	13417	3130	4250	6164	5240	7046	8135	3301	4347	5698
BATF	387	353	252	77	125	92	191	411	386	113	116	78
BATF2	143	112	138	88	82	107	4009	5405	8173	132	82	111
BATF3	31	50	38	453	643	373	228	407	400	420	574	409
BAX	5473	5981	5650	8477	8215	8334	3165	3330	4184	8260	7699	8619
BAZ1A	5488	6263	5396	2165	2338	2406	9587	10196	15715	1715	2064	1558
BAZ1B	7019	8850	8071	15230	16976	14716	4751	4738	5819	13328	14076	10480
BAZ2A	4678	4711	5359	17371	20004	18557	6148	6563	10034	14464	13965	10260
BAZ2B	2652	2647	2819	2373	2221	2443	1885	1706	2160	1868	1880	1455
BBC3	567	710	683	3203	2907	2776	451	544	784	2630	1789	2464
BBIP1	1373	1448	1361	3674	3818	3469	630	533	921	2876	3352	3980
BBLN	3887	4664	4941	5352	6630	5758	1978	3253	3176	4491	6403	8391
BBOF1	312	492	368	2198	2033	1777	182	243	265	1693	2230	1509
BBOX1	0	0	0	2	0	0	0	0	0	0	0	0
BBS1	863	1022	1000	2615	2981	2364	479	615	627	2339	2608	2077
BBS10	1323	970	1337	860	953	973	518	436	885	651	924	559
BBS12	292	411	346	1362	1354	1258	192	188	244	1118	1264	1147
BBS2	4400	5370	5009	5990	6477	6135	2674	2748	3336	4991	5992	4615
BBS4	1373	1698	1583	1863	2158	2296	920	995	1147	1631	1976	1905
BBS5	1044	1112	1084	1238	1476	1345	492	499	629	976	1037	944
BBS7	842	962	1004	1583	1691	1816	471	664	751	1324	1462	1387
BBS9	504	676	581	1985	2062	1801	310	388	328	1510	1881	1558
BBX	1390	2109	2143	3150	3175	3342	1423	1853	3244	2342	2390	1557
BCAM	7	17	0	2	2	14	1	3	9	5	8	1
BCAN	311	272	292	533	503	371	233	168	141	481	376	434
BCAP29	4513	5779	4918	4682	5155	4527	2961	3246	3947	3845	4639	4625
BCAP31	95567	113418	100540	54432	61064	52892	64024	71929	82646	47907	53860	53168
BCAR1	4438	2017	3105	1116	603	858	1723	1047	2480	1048	510	812
BCAR3	2528	1750	2334	717	671	739	1686	1510	2706	698	479	600
BCAS1	36	37	43	18	10	15	13	13	21	6	8	12
BCAS2	4981	4648	3940	7193	7773	6659	2327	2289	2501	5730	8844	6626
BCAS3	855	1432	1380	3004	3361	3151	697	808	1020	2640	2829	2675
BCAS4	824	1251	870	346	481	450	313	606	637	258	460	454
BCAT1	38913	35773	33163	30254	23673	27733	15763	13279	18719	21308	20746	20340
BCAT2	1856	2165	1964	1896	1978	1898	828	1367	1303	1645	1609	2102
BCCIP	4151	4513	4369	5061	5904	5676	2249	2526	2144	4560	5908	5128
BCDIN3D	1027	547	939	1031	592	796	523	401	568	901	568	695
BCHE	0	0	0	0	0	0	0	0	0	0	0	0
BCKDHA	4634	5174	6443	20063	20339	20768	2532	3343	4758	19683	17296	23566
BCKDHB	992	1513	1196	1042	1267	1033	455	644	552	782	1076	733
BCKDK	9755	8474	8412	2674	2913	2711	4779	5924	6841	2538	2264	2917
BCL10	2360	1889	1907	3309	3114	3408	1230	1153	1634	2655	3013	2768
BCL11A	2236	1582	1744	655	861	726	507	559	992	511	579	620
BCL11B	8	6	0	0	4	0	6	2	0	0	4	2
BCL2	1132	1232	1046	220	187	252	587	622	704	197	182	173
BCL2A1	53959	53589	45160	2146	2013	3842	27757	30049	41636	1610	1843	3024
BCL2L1	20059	18412	19481	5432	5694	5215	11833	13472	16811	4759	4604	4851
BCL2L10	2	0	2	8	9	9	7	8	4	19	5	6
BCL2L11	214	485	530	2746	2879	2784	445	416	1145	2140	2408	2190
BCL2L12	1017	1307	845	1580	1717	1588	611	606	619	1569	1378	1424
BCL2L13	6829	5688	6911	10285	8793	10497	6916	6813	11194	8875	8578	8124
BCL2L14	0	0	0	1	2	0	52	92	125	1	0	2
BCL2L15	14	9	20	86	103	78	7	10	22	44	88	79
BCL2L2	2260	2446	2044	5981	6022	5720	1343	1425	1802	5220	4276	4347
BCL2L2-PABPN1	8468	8426	8497	8538	10846	9118	4551	5066	5693	7731	9060	6653
BCL3	1188	570	538	644	870	742	792	753	1125	579	645	687
BCL6	7390	8059	7289	2522	2437	2476	5456	6323	8070	2335	2041	2248
BCL6B	10	6	6	64	63	36	8	0	6	51	56	86
BCL7A	821	1126	939	1308	891	823	250	213	171	1521	806	774
BCL7B	2956	2593	2722	3482	3158	3273	1697	1797	2364	3168	2671	3409
BCL7C	4076	4218	4359	2391	2622	2495	1990	2431	2812	1794	2183	2339
BCL9	297	413	325	283	369	199	151	170	159	274	262	186
BCL9L	2604	1519	2043	1167	1304	1258	1246	1061	1500	1122	888	1105
BCLAF1	9173	10361	10131	12370	11931	13565	5211	4905	7092	9296	11150	8673
BCLAF3	586	628	667	670	790	702	238	351	433	581	708	507
BCO1	0	0	0	0	0	1	0	0	0	0	0	0
BCO2	39	112	101	129	165	166	87	126	132	129	143	116
BCOR	1917	1793	1955	551	768	831	1048	883	1529	534	581	448
BCORL1	635	685	717	924	851	956	370	354	383	725	609	700
BCR	3625	3303	3565	5183	4654	4075	1413	1660	1838	4858	3407	3642
BCS1L	1131	1104	1058	887	983	927	385	474	596	780	849	882
BDH1	3545	3651	4557	4343	4376	3756	1472	1738	1873	4521	3782	4417
BDH2	1597	1633	1929	898	1190	1540	742	1053	1686	539	950	1466
BDKRB1	0	0	0	2	4	0	1	2	1	5	2	2
BDKRB2	0	4	2	90	47	18	0	0	0	127	81	35
BDNF	139	116	135	300	305	182	104	52	87	221	263	135
BDP1	2109	2102	2321	3045	3098	3130	1157	1097	1499	2326	2387	1552
BEAN1	91	87	280	101	80	96	163	75	335	55	58	78
BECN1	8395	9529	9373	11766	12390	12011	5816	5939	8332	9791	11546	9048
BECN2	0	0	0	0	0	0	0	0	0	0	0	0
BEGAIN	7	6	85	10	3	24	17	21	127	14	7	30
BEND2	0	0	0	0	2	0	0	0	0	0	0	0
BEND3	356	413	458	290	289	298	301	200	363	268	288	252
BEND4	0	0	0	0	0	0	2	3	4	0	2	2
BEND5	21	26	24	4	8	2	2	2	2	0	6	4
BEND6	30	18	44	130	63	101	8	3	14	85	65	107
BEND7	13	6	5	54	16	18	2	2	0	50	12	17
BEST1	1251622	1345028	1247644	1668327	1677047	1703644	902210	951128	1285510	1333185	1422932	1748185
BEST2	2	3	0	0	0	0	5	3	2	2	3	0
BEST3	2	4	9	0	2	0	0	5	3	2	0	0
BEST4	25	24	48	259	271	235	138	120	165	225	235	282
BET1	1891	1906	1952	4465	4992	4280	1708	2058	3203	3082	4344	3816
BET1L	4136	4056	4153	17845	19102	19405	2238	2624	2823	16345	16372	16827
BEX1	26	64	31	253	342	346	14	2	3	297	392	240
BEX2	144	79	162	7581	6952	8777	91	33	80	7616	7925	7267
BEX3	1526	4916	2011	1259	3761	2179	368	2050	847	1235	4392	1878
BEX4	5031	4712	4782	11627	12559	12721	1939	2126	2412	10552	14340	12791
BEX5	6	0	0	397	2	177	2	0	0	367	0	247
BFAR	5125	5033	4866	11648	10056	10872	2379	2283	3401	9668	9116	9024
BFSP1	27	41	82	92	60	69	0	12	15	59	53	93
BFSP2	0	0	0	2	0	0	2	1	2	2	0	5
BGLAP	34	56	68	83	85	84	27	38	25	80	82	118
BGN	0	0	0	0	0	0	0	0	0	2	0	0
BHLHA15	1	7	12	45	73	23	3	7	8	95	31	54
BHLHA9	0	0	0	0	0	0	0	0	0	0	0	0
BHLHE22	0	0	0	0	2	0	0	0	0	0	1	1
BHLHE23	0	0	0	0	0	0	0	0	0	0	0	0
BHLHE40	36640	28868	29870	6515	6114	8549	18174	18091	24868	5847	4414	5414
BHLHE41	24608	13784	22710	2629	3207	4480	9506	9870	21186	1929	2140	2901
BHMT	0	0	2	79	79	32	1	2	2	72	63	31
BHMT2	3	2	0	6	12	7	6	0	0	7	17	3
BICC1	10	2	7	0	0	0	7	4	15	0	0	0
BICD1	1126	721	1028	2195	1644	1886	362	282	460	1699	1473	1278
BICD2	6930	7167	6919	4179	4458	4689	3125	3582	3896	3358	3476	2963
BICDL1	1138	1293	1493	3106	2741	2700	904	590	1103	2890	2029	2603
BICDL2	22	20	41	39	41	59	14	15	27	40	37	49
BICRA	338	327	298	659	660	562	202	207	252	545	449	563
BICRAL	1089	1089	1204	1762	2027	1688	544	613	808	1501	1508	951
BID	5576	4719	4640	5805	6843	8806	3645	4060	5466	5558	5327	8049
BIK	12	36	10	66	58	31	5	30	13	73	56	41
BIN1	2614	3358	4088	6966	6909	6246	1326	2276	2890	7847	6426	7213
BIN2	15017	25209	14105	13092	16396	15084	9436	14062	12084	11954	13317	13280
BIN3	2237	2793	2201	2987	3049	2918	1390	1601	1786	2523	2507	2444
BIRC2	5929	5870	6083	7131	7291	6744	6050	5284	8026	6087	6376	5626
BIRC3	2099	1100	1553	867	1031	1169	3234	1840	4831	433	779	417
BIRC5	1437	1697	1328	153	385	560	70	499	417	97	413	384
BIRC6	7791	8246	8576	10881	10668	11969	4315	4277	5662	8811	9216	6915
BIRC7	7	24	4	1642	1275	1104	3	16	0	1996	1159	1927
BIVM	1391	1293	1544	1570	1187	1467	528	411	698	1139	1005	984
BIVM-ERCC5	6489	8289	6223	27467	28222	27796	3807	3828	4262	22817	28098	19175
BLACAT1	0	0	0	0	0	0	0	0	0	0	0	0
BLCAP	8241	7812	8443	14394	15335	15423	5377	4562	6723	11435	14028	13692
BLID	0	0	0	0	0	0	0	0	0	0	0	0
BLK	0	0	0	0	0	0	0	0	0	0	0	0
BLM	747	1146	695	248	230	229	72	152	135	186	225	193
BLMH	4222	4456	3970	4058	4588	4783	1212	1665	1821	3424	4276	3914
BLNK	1423	1712	2099	384	469	435	1370	2000	2526	309	429	371
BLOC1S1	7874	8429	7761	4343	4404	5659	4742	5234	5967	4134	3987	5608
BLOC1S2	10961	13481	11406	13272	15877	13835	8185	11079	12852	10959	14974	14523
BLOC1S3	1807	1424	1668	4146	4393	3702	2409	2179	3275	3653	3300	4090
BLOC1S4	1143	1089	1017	877	1036	975	485	525	600	828	942	995
BLOC1S5	3710	2411	2956	2026	2153	1976	1394	911	1589	1617	1940	1589
BLOC1S6	6461	7756	6783	15946	16025	14879	2574	2796	3523	12038	14651	11021
BLTP1	3323	4702	4585	6976	7387	7414	4977	5521	7440	4965	5628	3234
BLTP2	29168	29644	32671	24187	22795	24286	16607	17170	23159	21980	18092	16835
BLTP3A	4632	5502	6013	6643	6396	6413	5618	6117	9670	5378	5354	4283
BLTP3B	4778	4280	4438	6178	6318	6377	2188	2047	2533	4618	5661	4033
BLVRA	6915	10163	7095	3442	4008	3702	6188	10678	9864	2958	3384	3272
BLVRB	4816	6315	5146	7555	7693	6633	1980	3423	3009	8004	6153	8291
BLZF1	2459	2642	2373	10518	10553	11219	5965	6359	9420	8280	10853	8830
BMAL1	5331	3834	4700	2132	1731	1910	2410	2159	2694	1697	1603	1353
BMAL2	1167	1350	1302	932	862	1086	1229	1347	2213	984	927	924
BMERB1	397	612	773	1413	1435	1602	251	188	267	1322	1333	1328
BMF	802	1609	1078	3672	3829	3619	287	413	507	2668	2683	2217
BMI1	2455	2135	2323	3259	2629	2610	1027	931	1301	2351	2341	2087
BMP1	4187	5881	3939	2878	4167	1992	3858	5117	4361	3167	3245	2243
BMP10	11	15	10	0	4	2	6	8	2	2	4	4
BMP15	0	0	0	0	0	0	0	0	0	0	0	0
BMP2	20	17	30	111	85	120	12	21	16	103	110	119
BMP2K	14123	13307	12094	7967	8164	7172	4259	5023	5149	5396	7161	4156
BMP3	0	0	0	0	0	0	2	2	0	0	0	0
BMP4	2	0	2	2	0	0	1	1	2	0	4	2
BMP5	0	0	0	0	0	0	0	0	0	0	0	0
BMP6	1126	730	847	4171	3221	3394	779	491	551	3915	3547	4702
BMP7	29	11	12	15	14	10	8	0	0	14	5	9
BMP8A	218	409	241	565	694	462	212	301	189	449	511	353
BMP8B	249	455	276	738	920	545	99	171	109	646	747	438
BMPER	0	1	5	10	10	7	0	4	2	13	22	21
BMPR1A	721	664	664	537	389	375	297	243	276	384	273	222
BMPR1B	0	0	0	3	0	0	2	1	8	1	2	0
BMPR2	3880	3143	3381	2143	1852	2005	5738	4954	8369	1647	1331	1114
BMS1	4425	5719	5439	10029	11455	11370	3061	3297	3607	9440	11473	9998
BMX	38	54	24	2	2	4	4	2	4	0	4	0
BNC1	0	0	0	0	0	2	2	0	0	0	0	2
BNC2	27	7	10	17	9	7	0	0	0	17	6	1
BNIP1	725	707	624	2627	2796	2578	323	411	513	2247	2424	2759
BNIP2	13564	12400	12560	16744	18257	18910	6160	6467	8072	13689	17867	13102
BNIP3	574	2571	771	3608	4786	3198	363	513	326	3877	4745	3700
BNIP3L	8884	15280	9706	23660	22902	22175	4801	6446	7589	20144	21588	19288
BNIP5	0	0	0	1	0	0	6	13	2	0	0	0
BNIPL	8	18	10	38	56	46	15	16	4	35	27	55
BOC	28	16	45	47	50	70	38	42	61	52	72	79
BOD1	1191	1537	1061	2822	3266	3220	590	656	721	2596	2567	2938
BOD1L1	3152	4089	3664	9787	10988	10563	2076	2213	2671	7781	9154	4665
BOD1L2	0	0	0	0	0	0	6	8	0	0	0	0
BOK	277	132	162	247	104	101	113	46	76	213	84	127
BOLA1	289	385	349	418	517	381	386	344	229	523	551	483
BOLA2	220	217	249	318	411	613	139	171	130	413	521	477
BOLA2-SMG1P6	296	562	287	433	527	784	185	208	158	493	834	600
BOLA3	3478	2754	2894	607	750	483	1929	2059	1945	495	764	482
BOLL	0	0	0	2	4	1	2	1	2	0	2	2
BOP1	1665	1676	1754	2228	2686	2097	945	1212	1317	1889	1343	1630
BORA	551	709	631	2613	2947	2512	250	339	376	2085	2572	2231
BORCS5	1810	1516	1919	1760	1570	1734	974	908	1128	1332	1385	1325
BORCS6	1543	1513	1723	5728	4212	5240	700	785	1122	5147	3606	5467
BORCS7	1820	1500	1557	2363	2013	2216	758	667	892	1780	1625	1953
BORCS8	1638	1554	1546	2175	1997	2211	1021	1521	1450	1870	1791	1929
BORCS8-MEF2B	929	931	979	1398	1361	1485	633	913	828	1213	1309	1321
BPGM	1437	1731	1399	1396	1595	1115	1486	1732	1678	1279	1637	1178
BPHL	971	1218	995	878	861	839	315	488	417	701	743	785
BPI	2913	753	4489	3179	634	3944	1827	576	3498	2299	490	3189
BPIFA1	0	0	0	0	0	0	0	0	0	0	0	0
BPIFA2	0	0	0	0	0	0	0	0	0	0	0	0
BPIFA3	0	0	0	0	0	0	0	0	0	0	0	0
BPIFB1	0	0	1	0	0	0	0	3	0	0	0	0
BPIFB2	0	0	0	0	0	0	0	0	0	0	0	0
BPIFB3	0	0	0	0	0	0	0	0	0	0	0	0
BPIFB4	0	0	0	0	0	1	0	0	0	0	0	0
BPIFB6	0	0	0	0	0	0	0	0	0	0	0	0
BPIFC	0	0	0	0	0	0	2	0	2	0	0	0
BPNT1	3115	3076	3351	1688	1623	1793	1423	1421	1780	1342	1495	1677
BPNT2	6837	6985	6392	15059	15420	15131	3325	3618	4287	12020	13508	10757
BPTF	4733	4710	5056	4361	4523	5012	2596	2322	2788	3538	3802	2528
BPY2	0	0	0	0	0	0	0	0	0	0	0	0
BPY2B	0	0	0	0	0	0	0	0	0	0	0	0
BPY2C	0	0	0	0	0	0	0	0	0	0	0	0
BRAF	1470	1607	1667	4239	4208	3832	820	742	1076	3443	3266	2663
BRAP	2324	2297	2495	4653	4128	4673	1562	1477	2005	4066	4058	3733
BRAT1	2578	2112	2609	1937	1917	1769	998	1246	1800	1622	1161	1747
BRCA1	1605	2473	1800	1355	1478	1285	337	795	595	1167	1142	852
BRCA2	851	1163	786	1111	1171	1124	563	728	1057	889	948	780
BRCC3	5291	5406	5036	3536	3498	3301	2620	2937	3426	2935	3291	2418
BRD1	1924	1905	1940	2908	2938	2827	1261	1254	1361	2565	2435	1912
BRD10	1276	1449	1722	2879	2757	2900	908	843	1132	2444	2148	1582
BRD2	15668	15516	16667	49738	43116	45232	14259	14187	19317	43719	36091	34839
BRD3	742	1250	929	3585	4018	3243	388	491	462	2864	3006	2414
BRD3OS	566	899	716	3685	3272	3071	212	300	354	3094	2950	3561
BRD4	4115	3496	4155	5500	5841	5356	2061	1996	3002	4826	4062	4382
BRD7	13884	17325	17975	11854	14667	13231	10858	14276	20804	9562	12798	9588
BRD8	2104	2947	2288	9350	9845	9397	1068	1102	1150	8173	9268	7371
BRD9	2532	2931	2456	2295	2672	2703	1316	1553	1745	2065	2299	2179
BRDT	0	0	0	0	0	0	0	0	0	0	0	0
BRF1	1702	1801	1812	2422	2801	2614	708	918	966	2534	2171	2347
BRF2	949	1030	871	4415	4379	4542	430	465	536	3699	3071	4197
BRI3	19282	17160	19383	19863	20586	21361	10325	14631	19013	17369	17618	20473
BRI3BP	4427	9173	6338	2691	3424	2901	1414	2481	1649	2110	2694	1856
BRICD5	253	417	319	1143	1200	1076	120	185	205	1058	852	1533
BRINP1	0	0	0	0	2	0	0	0	2	0	0	0
BRINP2	0	0	0	0	0	0	0	2	0	0	0	0
BRINP3	0	0	0	0	0	0	0	0	0	0	0	0
BRIP1	447	680	450	29	40	43	335	728	1126	25	36	22
BRIX1	1345	1536	1673	3610	3881	3922	639	831	963	3334	4176	3482
BRK1	13569	13106	11568	15967	15301	12654	7014	7232	8432	12649	13596	12856
BRME1	278	429	419	259	317	360	144	205	172	320	186	292
BRMS1	3817	4650	4438	4831	5158	5466	2197	2850	2865	4594	4750	5196
BRMS1L	947	1107	1255	2181	2589	2837	435	377	460	1696	2394	2129
BROX	3626	4632	4163	8316	8957	8188	2331	2365	3323	6521	8502	8214
BRPF1	6637	6670	6594	9900	10115	8527	2837	3856	3805	8730	7374	5872
BRPF3	1752	2034	1890	4763	4568	4131	933	1136	1189	4393	3292	2932
BRS3	0	0	0	0	0	0	0	0	2	0	0	0
BRSK1	41	37	37	56	38	31	67	65	67	49	24	60
BRSK2	105	95	81	264	188	171	85	57	58	225	109	124
BRWD1	2516	3149	2991	8506	8166	8193	1352	1107	1641	5857	6885	4349
BRWD3	859	681	801	1252	1113	1204	561	474	768	979	1028	664
BSCL2	3961	3980	7591	7479	8422	9425	3358	3678	8971	6179	6747	10205
BSDC1	4873	5754	5176	16387	17641	18313	2845	2892	3361	15279	13454	13312
BSG	113749	82568	72343	78393	57680	46704	72776	55257	47797	69194	52074	51826
BSN	15	11	10	42	51	13	12	10	10	42	16	21
BSND	0	0	1	0	0	0	0	0	0	2	0	0
BSPH1	0	0	0	0	0	0	0	0	0	0	0	0
BSPRY	93	50	86	43	23	5	51	34	105	76	43	40
BST1	1751	1738	1509	1885	1412	2118	818	915	1019	1534	1292	1794
BST2	8922	10866	8408	12445	10501	13084	22910	32984	37920	13066	11906	16147
BSX	0	0	0	2	0	0	0	0	5	0	0	2
BTAF1	3813	3616	3629	6136	5496	5978	2853	2647	3967	4369	4012	3128
BTBD1	12473	12273	12995	11805	11256	11038	7133	6355	8888	9282	9762	9608
BTBD10	2152	2032	2129	2536	2592	2536	962	1078	1333	2082	2596	2179
BTBD16	0	0	3	0	0	0	0	1	0	0	0	0
BTBD17	0	0	0	2	0	2	0	0	0	3	0	0
BTBD18	10	11	15	6	13	14	5	6	3	4	12	4
BTBD19	1354	534	722	2186	2619	2388	1619	1395	1804	2073	2048	1609
BTBD2	1707	2261	2020	3788	4148	4093	825	1378	1404	2995	2551	3711
BTBD3	1332	1588	1502	1127	1014	919	671	696	805	865	795	627
BTBD6	3080	3143	3194	3610	4061	3806	1309	1903	1978	3696	3133	4088
BTBD7	2616	2692	2302	3556	3740	3435	1138	987	1383	3245	2618	1989
BTBD8	300	442	356	452	493	524	155	155	202	389	462	223
BTBD9	1568	1407	1566	2595	1878	2087	941	835	1406	2447	1450	1684
BTC	0	0	0	20	8	7	12	24	65	7	5	18
BTD	2030	2446	1936	3226	3062	2986	741	959	1140	2759	2192	2405
BTF3	15007	14136	14802	19754	21980	20391	6451	8519	9558	17875	21471	21490
BTF3L4	3907	3925	4177	7365	7763	7242	1439	1703	1969	5808	6503	5862
BTG1	3176	4207	2817	25346	24393	23126	6820	4502	5790	20096	23040	21139
BTG2	12694	6723	8871	5011	4903	7121	5856	4176	7206	4412	3946	6109
BTG3	2360	2798	1981	3086	3265	3196	1428	1243	1630	2565	3058	2279
BTG4	2	4	5	4	1	0	2	1	2	4	2	2
BTK	8553	10346	9861	3558	4186	4499	10203	11137	15421	2559	3090	3761
BTLA	0	2	2	18	4	8	37	42	13	2	33	2
BTN1A1	2	11	7	15	10	25	1	4	2	16	14	19
BTN2A1	3009	3273	3153	5033	5585	5147	2044	2636	3874	3803	5089	3621
BTN2A2	1496	1832	1056	3534	2491	2282	1060	1732	1683	2716	2019	1402
BTN3A1	2281	3605	4425	12430	10179	13825	3282	3805	6863	9697	9342	11136
BTN3A2	6042	8090	8089	9020	9323	9567	6027	6465	9998	7579	8575	8776
BTN3A3	2143	2384	3474	5536	4968	8280	2917	3077	6528	4878	4663	6294
BTNL2	0	0	0	0	0	0	2	2	2	0	2	0
BTNL3	0	0	0	0	0	0	0	0	0	0	0	0
BTNL8	2	4	0	2	0	2	0	0	0	2	2	0
BTNL9	0	0	2	0	2	0	0	0	2	0	1	0
BTRC	3530	3875	3736	4795	5324	4643	1659	1990	2209	4216	4405	3590
BUB1	1636	2326	1333	885	1155	1338	226	675	508	730	1128	876
BUB1B	966	1395	684	48	145	206	36	264	138	24	131	109
BUB3	5750	6632	5934	10403	9932	9796	3190	3777	4391	8671	9175	9074
BUD13	1325	1560	1438	1473	1571	1517	631	673	898	1209	1496	1338
BUD23	2650	3110	3335	3907	4212	3741	1902	2305	2780	3618	4209	4147
BUD31	6470	6535	5766	18166	18158	18313	3704	3419	3867	17584	18592	20137
BYSL	1052	968	963	717	731	743	500	592	629	653	692	640
BZW1	31010	34085	30978	27820	27102	27671	16263	14750	16476	22278	23264	20886
BZW2	2655	1855	2503	1541	1623	1729	1238	1372	1878	1342	1859	1685
C10orf105	923	1006	850	199	257	243	540	593	766	177	159	166
C10orf120	0	0	0	0	0	0	0	0	0	0	0	0
C10orf143	112	116	117	296	315	208	95	97	123	254	307	245
C10orf53	0	0	0	0	0	0	0	0	0	0	0	0
C10orf62	0	2	0	0	0	0	0	0	0	0	0	0
C10orf67	0	0	4	0	0	0	2	2	0	0	0	0
C10orf71	0	0	0	0	0	0	0	0	0	0	0	0
C10orf88	584	562	532	1541	1693	1516	348	313	359	1387	1646	1283
C10orf90	2	0	0	0	0	0	0	0	0	0	0	1
C10orf95	108	90	101	309	283	253	95	80	75	283	209	213
C11orf16	11	11	22	2	4	3	8	19	18	4	4	1
C11orf21	2214	4437	5330	746	1673	4182	900	1910	3071	519	946	3363
C11orf24	2079	1929	2109	17822	18213	15495	1058	1223	1240	19416	15891	16675
C11orf42	2	11	13	30	30	26	4	7	5	29	21	2
C11orf52	2	0	6	0	2	0	0	0	2	0	0	0
C11orf54	2800	3899	2913	3127	3885	3145	975	1416	1534	2345	3095	2670
C11orf58	12030	13699	11757	20013	19962	18482	8367	8731	10601	16073	20332	16775
C11orf65	161	201	223	444	467	429	102	122	144	264	330	252
C11orf68	1813	1957	1953	2879	3330	2984	1271	1647	2087	2423	2708	3213
C11orf71	486	401	363	440	466	372	322	381	375	414	446	382
C11orf86	0	0	0	0	0	0	0	0	0	0	0	0
C11orf87	0	0	0	2	0	0	2	4	2	0	0	0
C11orf91	1	6	11	6	4	0	13	11	4	2	3	3
C11orf96	6	2	15	47	25	17	99	75	164	143	43	42
C11orf97	0	0	0	0	0	2	0	0	0	0	0	2
C11orf98	2858	2972	2879	2794	2713	2983	1670	2482	2169	2565	2954	3638
C12orf42	0	1	0	0	2	0	0	0	0	0	0	0
C12orf43	1288	1292	1385	1218	1420	1555	570	861	1061	1221	1305	1418
C12orf50	3	0	8	5	4	2	341	0	85	8	1	0
C12orf54	2	0	3	0	0	1	7	0	1	1	0	2
C12orf56	0	0	0	0	0	1	4	0	0	0	0	0
C12orf57	801	446	713	3968	2821	3115	946	571	770	4629	3513	4376
C12orf60	100	158	150	241	205	209	63	93	107	181	196	186
C12orf71	1	6	0	2	2	5	0	0	3	0	4	1
C12orf75	271	26	155	70	16	44	131	18	75	85	23	90
C12orf76	912	1192	1191	1573	1714	1811	1014	1095	1449	1309	1552	1511
C13orf42	0	0	0	2	0	0	9	12	8	0	1	0
C13orf46	14	8	14	5	11	11	11	10	5	2	4	11
C14orf119	6889	7119	6829	4927	4496	4701	5416	4594	7274	4452	3792	5273
C14orf132	0	0	0	4	0	0	0	0	0	4	0	2
C14orf180	0	0	0	0	0	0	0	0	0	0	0	0
C14orf28	267	297	325	1117	1370	1234	125	149	163	1023	1199	1132
C14orf39	22	25	25	24	33	21	7	16	16	15	22	19
C14orf93	424	500	517	731	830	786	359	327	378	599	696	748
C15orf39	1117	1749	1462	2897	3335	2577	1303	2404	2972	2726	2167	2898
C15orf40	3085	3049	2670	3741	4071	3920	1556	1420	1399	3743	4172	3297
C15orf48	34686	17706	34437	3269	2203	3769	56741	35411	79022	4633	4161	5456
C15orf61	341	454	419	922	1092	817	87	157	162	866	744	890
C15orf62	126	97	130	128	179	154	38	75	84	115	110	131
C16orf46	104	129	115	573	579	565	98	62	82	550	548	558
C16orf54	4100	4029	4795	1076	1146	1159	1489	2306	2292	966	825	845
C16orf74	18	10	17	15	23	3	9	4	6	12	9	4
C16orf78	0	0	0	0	0	0	0	0	0	0	0	0
C16orf82	0	0	0	0	0	0	0	0	0	0	0	0
C16orf86	269	371	304	542	594	472	186	209	261	502	427	596
C16orf87	851	774	808	612	620	740	447	494	576	537	617	632
C16orf89	39	43	19	24	6	11	6	2	15	20	13	8
C16orf90	0	1	0	0	1	1	0	0	2	2	0	2
C16orf92	3	2	0	0	0	0	4	1	2	0	0	0
C16orf95	127	124	122	635	447	377	104	115	107	527	384	476
C16orf96	9	16	36	93	76	118	12	4	8	39	42	99
C17orf100	66	101	88	216	261	351	19	32	49	241	239	271
C17orf107	248	87	254	6570	4047	5506	129	75	234	5894	4221	5191
C17orf113	14	28	15	48	59	42	6	12	4	42	22	31
C17orf114	14	3	6	25	20	16	16	18	9	22	15	8
C17orf50	0	1	0	0	2	1	2	0	0	0	2	1
C17orf58	1025	910	986	894	782	905	495	407	632	720	749	973
C17orf67	49	86	59	128	117	133	206	235	294	134	145	144
C17orf75	624	976	626	1279	1536	1370	346	510	535	1128	1326	1275
C17orf78	0	2	0	3	0	1	0	0	0	0	0	0
C17orf99	0	0	0	0	0	0	0	2	0	0	0	0
C18orf21	1267	1357	1350	2260	2215	1916	780	789	1108	1874	2546	1985
C18orf32	6925	7684	7126	10414	10757	9598	4197	4535	5225	8067	9923	11609
C18orf54	235	324	280	107	120	145	46	69	93	79	104	98
C18orf63	0	0	0	2	2	0	0	0	0	6	0	2
C19orf12	3348	2963	3307	3226	3736	3102	2268	2518	2828	2835	2897	2767
C19orf18	39	53	72	80	63	94	50	75	58	66	89	106
C19orf25	1453	1303	1694	3699	3294	3808	881	972	1368	3390	2475	4437
C19orf33	0	1	0	0	6	2	0	2	0	0	4	9
C19orf38	4924	8562	7161	1926	3490	2945	1738	5509	5218	1248	2217	2391
C19orf44	1317	1297	1332	2189	2241	2301	606	728	1012	1911	1941	2194
C19orf47	690	687	640	1516	1315	1601	366	439	511	1558	1271	1619
C19orf53	7293	5981	5538	6507	7925	7213	3193	4606	3763	6706	5887	7940
C19orf67	2	2	0	2	9	4	0	10	2	2	8	4
C19orf73	9	24	17	71	106	81	6	5	17	93	71	103
C19orf81	25	11	7	345	203	203	5	2	12	334	128	271
C19orf84	11	6	38	0	4	9	9	30	48	3	4	23
C19orf85	0	2	0	0	0	0	0	0	0	0	0	0
C1D	2673	3846	3017	3399	3506	3322	1560	1831	1600	2396	3424	3305
C1GALT1	1202	1733	1490	2900	2538	2488	1611	1966	2200	2453	2367	2043
C1GALT1C1	2620	3041	2930	924	924	1202	2483	2489	4446	722	725	1111
C1GALT1C1L	0	0	0	0	0	0	0	0	0	0	0	0
C1orf105	0	0	0	0	0	0	3	3	1	2	5	0
C1orf115	1632	3194	2710	1114	1195	1257	253	610	492	799	987	886
C1orf116	10	3	14	14	5	4	23	21	8	9	12	3
C1orf122	3416	2443	4102	6826	6046	5347	1543	2296	3088	6188	4632	6870
C1orf127	244	244	239	44	32	52	64	72	53	63	35	43
C1orf131	788	767	761	649	712	767	489	548	618	538	631	582
C1orf141	0	0	0	0	0	0	0	0	0	0	0	0
C1orf146	0	7	2	2	1	3	1	1	0	5	5	0
C1orf159	485	564	552	684	841	630	331	441	458	559	644	674
C1orf162	8769	6108	7499	2327	2525	3447	2983	3048	4047	1840	1976	3103
C1orf167	1594	1791	2089	3351	3299	3159	942	1073	1411	2354	1710	1898
C1orf174	1337	1599	1203	2345	2369	1833	926	1142	1080	2038	2065	1551
C1orf185	0	0	0	0	0	0	0	0	0	0	0	0
C1orf198	1957	1319	1600	2382	1893	1983	844	679	887	2105	1716	1723
C1orf202	0	0	0	2	1	2	1	0	0	0	0	2
C1orf21	1478	3612	1520	1556	1907	1135	476	1254	569	1603	1931	1099
C1orf210	0	2	6	1	9	0	0	2	2	0	6	0
C1orf216	1387	1764	1741	621	789	905	783	1047	1308	473	544	690
C1orf226	2448	2381	2943	768	1020	1106	1385	1377	2266	592	520	567
C1orf232	0	0	0	0	0	0	0	0	0	0	0	0
C1orf35	985	958	1054	2589	2506	2913	342	454	356	2571	2439	2801
C1orf43	23223	21329	22438	50527	51956	47986	13946	17000	18560	45038	46139	47102
C1orf50	1278	1232	1300	1755	1821	1853	638	727	814	1418	1794	1720
C1orf52	1537	1461	1418	4170	5308	4630	903	1114	1058	3776	4618	4501
C1orf53	63	62	58	91	63	62	39	36	52	89	85	50
C1orf54	5886	4980	4461	3851	3589	3177	4026	3570	4352	2910	3068	2683
C1orf56	2797	3163	3158	4128	4248	3996	1562	1545	1944	3526	4225	5048
C1orf74	579	787	671	404	411	389	242	362	321	319	402	341
C1orf87	0	0	0	0	0	0	0	0	0	0	0	0
C1orf94	0	0	0	0	0	0	0	0	0	0	0	0
C1QA	648	228	102	191	45	81	453	229	189	160	27	59
C1QB	220	67	37	33	9	9	147	113	78	39	8	18
C1QBP	6381	5258	6281	5489	5389	6715	4367	4311	5529	5271	5985	6836
C1QC	285	60	57	81	12	7	181	72	61	52	6	8
C1QL1	0	1	0	9	11	4	1	2	0	8	0	8
C1QL2	41	16	39	59	9	41	3	6	19	65	4	97
C1QL3	31	256	78	14	186	98	8	75	26	13	136	76
C1QL4	8	6	0	1	1	5	0	0	2	0	2	2
C1QTNF1	4	2	1	9	18	4	37	68	105	26	41	38
C1QTNF12	9	6	8	27	40	17	0	5	2	23	20	23
C1QTNF2	10	0	10	1	0	0	2	0	4	0	0	2
C1QTNF3	86	153	105	183	301	260	46	34	39	142	231	252
C1QTNF4	28	64	128	6	32	41	27	49	66	10	36	28
C1QTNF5	0	2	0	2	0	0	2	0	0	0	0	0
C1QTNF6	41	46	53	257	317	295	75	76	42	192	151	161
C1QTNF7	5	2	3	2	2	5	12	4	4	0	2	0
C1QTNF8	0	0	0	0	0	0	1	0	0	0	0	0
C1QTNF9	2	9	0	6	6	5	4	14	1	6	1	0
C1QTNF9B	146	129	191	91	104	156	82	84	144	94	93	172
C1R	74	45	95	64	55	70	212	202	540	80	28	53
C1RL	404	185	289	427	327	246	775	595	914	630	263	239
C1S	106	106	86	489	657	424	508	378	723	345	544	358
C2	2550	3021	1986	2898	3027	2004	2296	3617	3022	2575	2976	1659
C20orf141	0	0	0	0	0	0	0	0	0	0	0	0
C20orf144	5	5	2	55	38	58	6	12	9	39	28	69
C20orf173	0	0	0	0	0	0	0	0	0	0	3	0
C20orf202	8	8	4	23	25	8	4	3	4	8	22	12
C20orf203	0	0	4	0	2	0	0	0	0	4	1	0
C20orf204	3	2	6	123	177	122	6	7	0	91	125	110
C20orf96	543	754	588	923	1290	1075	169	539	338	881	1125	1051
C21orf140	3	6	4	7	6	7	1	2	0	6	7	2
C21orf58	257	383	293	370	443	392	45	120	69	275	318	352
C21orf91	75	71	98	768	803	924	334	413	770	601	673	565
C22orf15	275	332	299	163	225	177	192	255	227	146	181	269
C22orf23	684	703	740	1191	942	1083	314	300	469	1001	885	986
C22orf31	0	2	2	4	0	0	0	6	0	0	0	0
C22orf39	4543	4567	4625	6244	6409	5829	5649	5414	7229	5318	5190	3832
C22orf42	34	6	12	4	0	0	25	4	33	4	11	6
C2CD2	1761	1853	2399	2033	1678	1732	755	726	1159	1496	1064	1187
C2CD2L	3957	4277	4242	11873	12411	12459	3085	4275	4887	10405	8686	10408
C2CD3	2716	2940	2816	2546	2323	2450	1601	1423	1894	2156	1686	1554
C2CD4A	2	0	2	4	4	2	11	10	4	15	10	9
C2CD4B	0	0	0	0	0	0	0	0	0	0	0	0
C2CD4C	0	0	0	0	0	0	0	0	0	0	0	0
C2CD4D	0	0	3	10	7	3	1	0	0	9	0	2
C2CD5	3186	2881	3215	2394	2061	2436	1776	1972	2416	1958	1694	1843
C2CD6	14	13	5	17	14	19	5	8	3	9	11	2
C2orf15	28	33	45	61	53	64	22	7	21	44	57	74
C2orf42	1091	1308	1386	2903	2967	2794	924	1079	1396	2587	2657	2085
C2orf49	1260	1307	1413	2088	2311	2258	666	684	824	1773	2122	1677
C2orf66	5	6	2	4	18	10	70	40	75	2	6	10
C2orf68	1683	2178	2034	4803	5255	4928	976	1081	1446	3960	4459	4246
C2orf69	2287	2060	2373	2101	1985	2033	1101	1139	1677	1517	1687	1591
C2orf72	17	88	26	4	6	4	2	4	6	8	0	6
C2orf74	1965	2550	2619	3382	3138	2931	963	1142	1309	2611	3242	2836
C2orf76	968	1167	1054	535	584	555	493	503	550	413	408	508
C2orf78	0	0	0	0	0	0	1	0	0	0	0	0
C2orf80	0	0	0	0	0	0	0	0	2	0	6	0
C2orf81	91	85	34	361	330	223	40	46	52	367	335	369
C2orf88	100	39	125	12	27	18	36	12	24	18	8	10
C2orf92	4076	4802	5428	648	707	852	5276	4301	5262	462	534	481
C3	9272	9271	6484	3718	4826	4600	7509	9904	13418	4207	3686	4584
C3AR1	3757	2991	3163	653	396	341	2470	3006	5146	468	232	283
C3orf18	1113	1324	1194	2012	2181	1556	543	666	607	1645	1663	1535
C3orf20	2	7	2	3	11	12	6	9	13	8	3	7
C3orf22	8	9	7	4	4	5	0	0	0	6	2	5
C3orf33	785	572	660	275	268	284	364	309	362	205	361	315
C3orf38	4007	3579	3559	3118	3311	3487	4123	4283	6745	2379	3149	2791
C3orf49	3	4	6	3	4	2	3	3	10	3	1	1
C3orf52	2	8	8	8	2	2	24	18	24	17	17	6
C3orf62	1044	1066	927	905	844	1093	611	560	759	828	661	802
C3orf70	8	10	4	6	4	2	2	0	0	2	6	6
C3orf80	24	41	18	107	99	70	8	23	8	91	71	66
C3orf85	2	0	1	0	0	0	0	0	0	0	0	0
C4A	19	49	32	123	194	176	11	27	32	115	175	161
C4B	42	54	31	281	179	108	28	6	29	170	284	122
C4BPA	0	0	0	28	26	13	0	2	0	16	17	6
C4BPB	0	0	0	6	4	2	4	4	4	1	0	0
C4orf17	0	0	0	28	64	21	0	0	0	18	36	10
C4orf19	34	44	72	42	34	34	12	27	42	32	37	53
C4orf3	13227	15723	11654	3677	5182	4864	9315	7750	10626	3654	4988	4556
C4orf33	1302	1830	1731	1075	1143	1272	1434	2162	2876	790	1021	1102
C4orf36	19	41	39	146	210	128	37	56	49	110	179	109
C4orf46	384	434	371	958	1006	950	122	140	261	740	808	680
C4orf50	9	4	4	4	8	0	4	0	0	6	8	0
C4orf51	0	0	0	0	0	0	0	4	0	0	4	0
C4orf54	0	0	2	0	0	0	5	1	4	0	2	0
C5	563	796	879	823	859	993	1884	1987	4772	550	585	518
C5AR1	52306	38282	43823	13899	12374	15005	22421	29635	38755	13021	9905	13774
C5AR2	1434	1381	1415	477	464	521	539	605	773	521	392	481
C5orf15	4410	3951	4311	7991	7938	8309	4043	3904	5493	6356	7235	6391
C5orf22	2011	2271	2354	5742	6597	5604	1647	1832	2020	4593	6140	4156
C5orf24	2004	2106	1975	3009	3247	2979	865	845	1042	2262	2349	1917
C5orf34	250	290	230	374	343	368	76	67	93	272	352	288
C5orf46	0	0	0	0	0	0	0	0	0	0	0	0
C5orf47	2	5	9	18	24	4	9	5	8	5	31	14
C5orf52	0	0	0	0	0	0	0	0	0	0	0	0
C5orf58	2174	2183	1857	488	597	734	1734	2366	2198	422	545	479
C5orf63	35	29	30	12	4	12	4	7	8	7	3	18
C6	0	0	0	0	0	0	0	0	0	0	0	0
C6orf118	0	1	0	0	0	0	0	0	0	0	0	0
C6orf120	2949	3039	2875	2817	3213	2863	1407	1581	1801	2400	2764	2853
C6orf132	0	2	8	25	13	18	2	2	8	17	7	4
C6orf136	1208	1220	1144	1046	991	904	550	668	685	952	853	1055
C6orf141	0	2	2	0	4	0	53	90	68	2	6	0
C6orf15	0	0	1	2	0	0	0	0	0	0	0	0
C6orf163	35	59	50	10	20	18	20	21	18	17	28	13
C6orf226	213	134	171	226	280	217	109	131	180	246	150	282
C6orf47	2256	2260	2136	2949	2930	2825	1724	1758	2799	2592	2583	2835
C6orf52	103	16	76	58	12	32	71	13	38	77	14	21
C6orf58	6	0	5	11	3	5	7	2	1	8	11	7
C6orf62	22401	20440	20642	83636	68336	63156	20875	18097	27459	60794	55815	50904
C6orf89	7747	8836	8631	10112	10442	9438	5283	6012	7026	8299	8362	7500
C7	7	9	6	0	1	2	20	9	8	0	4	1
C7orf25	1352	1414	1372	1203	1102	1119	767	830	1001	936	1011	1058
C7orf33	0	0	0	0	0	0	1	0	0	0	0	0
C7orf50	3922	4836	3218	5435	6927	4589	1513	2498	1865	4875	6932	5036
C7orf57	75	85	72	422	252	328	38	42	50	325	227	223
C7orf78	2	0	11	2	0	2	4	0	0	0	0	2
C8A	0	0	0	0	0	0	0	0	0	0	0	0
C8B	2	0	0	10	4	0	0	0	0	10	15	1
C8G	118	120	287	132	152	150	91	154	297	147	110	105
C8orf33	6147	6217	5708	7317	9621	7054	2464	3542	3151	6849	8863	6964
C8orf34	2	4	3	0	0	0	4	1	2	0	0	0
C8orf44-SGK3	4711	4759	4856	2368	2971	2942	2351	2834	3488	1706	2152	1380
C8orf48	24	3	29	13	2	37	8	2	15	18	0	32
C8orf58	421	472	568	329	343	366	161	309	377	326	239	383
C8orf74	0	0	0	0	0	0	0	0	0	0	0	0
C8orf76	4255	3595	3028	2286	2285	2148	2132	2085	2025	2024	2452	2013
C8orf82	1135	565	1060	2276	1456	1867	507	391	811	2057	942	2206
C8orf88	25	29	18	26	14	26	6	14	6	27	10	10
C8orf89	4	4	0	2	3	6	0	2	5	0	2	0
C8orf90	0	0	0	0	0	0	0	0	0	0	0	0
C9	27	33	17	0	11	1	56	107	38	4	18	2
C9orf152	0	3	0	4	8	2	39	32	12	7	31	2
C9orf153	2	0	6	4	5	4	1	0	1	4	3	6
C9orf40	421	577	484	184	148	183	111	123	175	136	169	236
C9orf43	658	814	905	2645	2561	3070	271	355	417	2360	1958	1865
[truncated: 17,392 more rows]

## Sheet: TPM
	MOCK_R1	MOCK_R2	MOCK_R3	WIN_R1	WIN_R2	WIN_R3	MAYV_R1	MAYV_R2	MAYV_R3	MAYV_WIN_R1	MAYV_WIN_R2	MAYV_WIN_R3
A1BG	5.4423	4.93799	5.80626	23.9855	24.8527	24.0149	3.6933	3.48361	3.5693	25.3998	20.4104	23.6716
A1CF	0	0	0.0113204	0	0	0.0112453	0	0	0.0126619	0	0	0
A2M	1543.39	1850.8	1565.68	1510.6	1721.2	1401.75	1606.62	1583	1270.4	1452.91	1473.17	1172.06
A2ML1	0.0206071	0.0415639	0.0292846	0	0.00709197	0.0145451	0.0335297	0.00960443	0	0.0163004	0.00811685	0
A3GALT2	0	0.232888	0.430724	0.121144	0	0.0611234	0	0	0.481766	0	0.136439	0
A4GALT	0.792817	0.895873	0.519216	0.891949	1.35109	0.829274	0.730473	1.10853	0.387162	0.804684	1.25288	0.845751
A4GNT	0.497977	1.77445	1.62764	0.139326	0.479862	0.351485	0.432135	0.557025	0.395765	0	0.156917	0
AAAS	5.78281	7.46466	6.63288	20.5053	27.4827	22.8651	4.71718	5.91808	4.70321	20.8516	29.1853	24.2069
AACS	4.02216	5.89816	5.34299	12.7062	11.4138	10.556	5.06095	5.12788	5.08845	12.6091	10.1777	9.96876
AADAC	0	0	0	0	0	0	0	0	0	0	0	0
AADACL2	0	0	0.0131551	0	0	0	0	0	0.00735701	0	0	0
AADACL3	0	0	0	0.0158418	0	0	0	0	0	0	0	0
AADACL4	0	0	0	0	0	0	0	0	0	0	0	0
AADAT	0.181484	0.104585	0.124347	1.04726	1.15101	1.02934	0.316383	0.0725012	0.0618144	1.35352	1.34798	0.987961
AAGAB	28.0592	37.0831	36.3575	49.9844	56.1373	46.6916	29.2049	31.7411	32.5924	49.7759	61.9866	44.9622
AAK1	7.40511	7.2584	7.83502	17.1496	16.889	16.7985	9.06561	7.07192	11.7735	15.5307	15.9376	13.9895
AAMDC	7.33548	11.5363	8.71129	11.6611	14.0349	12.0569	6.70502	8.03315	8.35747	11.5237	19.0939	13.0317
AAMP	58.0667	48.0626	58.6434	112.353	120.029	114.725	108.358	76.2685	89.688	119.508	112.393	117.341
AANAT	2.50889	3.04029	2.60932	2.75968	3.53034	3.08469	3.29209	4.89419	4.94462	1.99255	2.03222	3.24277
AAR2	11.3697	11.4545	11.0216	16.5656	15.8757	16.1126	9.87979	10.7257	12.3139	15.9954	13.5626	14.06
AARD	0.126965	0	0.0451073	0.133211	0.0436953	0.112019	0	0	0	0.251077	0.150029	0.0948669
AARS1	24.7519	28.7541	22.9878	60.6549	74.4979	70.3314	24.2705	23.2086	18.7231	57.69	79.2408	55.2058
AARS2	18.6691	19.4303	23.1743	26.699	25.0057	30.0272	13.8595	13.5517	15.6134	27.1664	25.6047	24.7163
AARSD1	8.99019	9.3486	11.5402	22.5934	25.2385	30.348	7.02481	9.1026	9.13095	22.1414	32.3435	29.1264
AASDH	5.84571	7.81591	8.93425	9.1652	9.56558	10.0738	5.25226	5.71637	6.56556	8.41918	10.47	7.00503
AASDHPPT	17.5712	19.5394	20.9871	29.4803	28.4459	27.4764	11.8259	11.2118	12.1648	25.3165	30.5651	21.1987
AASS	0.0617657	0.0553686	0.065831	1.67231	1.14786	1.14803	0.181455	0.11275	0.118629	1.63265	1.44147	0.909551
AATF	16.6811	22.721	20.7895	19.5882	20.7764	20.0624	24.0143	21.3101	18.9782	20.522	23.7033	20.5935
AATK	2.18794	2.55628	2.48598	0.739921	0.695291	0.593652	1.60364	1.6852	1.52638	0.829905	0.488391	0.861674
ABAT	5.39565	8.86136	12.6038	5.80551	8.37521	7.37269	4.05362	4.85427	4.50698	5.25865	6.352	4.59101
ABCA1	47.3432	23.6209	45.3258	12.2207	11.8831	13.2624	40.7763	21.8991	48.1212	7.50435	8.6754	5.93586
ABCA10	0.363744	0.441125	0.706666	1.33815	1.10763	1.44782	0.48696	0.186699	0.345803	1.26745	1.06639	1.24883
ABCA12	0.0351722	0.0413824	0.0187436	0	0	0.0124128	0.0286142	0.0573749	0.0628942	0.0139108	0.00692691	0.0131401
ABCA13	0.0331479	0.0334291	0.0201883	0.0670728	0.0195564	0.0175475	0.0269673	0.0264846	0.0197581	0.0505676	0.0111913	0.00796104
ABCA2	8.41788	10.5209	12.739	9.27546	11.0495	10.5469	6.43859	7.98083	9.14167	7.48738	6.90766	6.84748
ABCA3	1.32902	1.81446	2.72609	14.7991	13.3073	14.5355	1.15262	0.981726	1.23311	12.4218	10.3857	12.2677
ABCA4	0.169948	0.0253911	0.228094	0.059436	0.0519891	0.0866333	0.194589	0	0.0975472	0.0970885	0.0148756	0.0564369
ABCA5	5.36791	6.75938	7.25872	18.4849	15.2822	17.0843	6.51462	4.07063	5.3853	18.657	16.0643	15.0021
ABCA6	1.09485	0.360686	0.995767	0.233572	0.188398	0.255016	0.902589	0.709292	1.70546	0.316104	0.31481	0.163612
ABCA7	4.36221	7.22804	8.43034	7.20603	8.50005	9.42616	4.2508	5.88304	7.47053	6.20365	5.63801	6.93488
ABCA8	0	0	0	0	0.0109651	0.0112442	0.0604812	0.00742483	0.031652	0	0	0.00595157
ABCA9	0.178106	0.210409	0.282031	0.485856	0.667245	0.662683	1.55661	0.554985	1.19508	0.923794	0.78171	0.735736
ABCB1	0.237003	0.396413	0.53601	3.1477	2.89456	3.09066	0.677196	0.404125	0.282536	3.80659	3.59292	3.12276
ABCB10	35.0538	36.926	42.5652	23.8667	20.8871	25.367	36.292	35.8635	45.3447	19.2749	16.8826	16.7834
ABCB11	0.0273828	0	0.029185	0	0	0	0.0519799	0.00638119	0.0217623	0.01083	0.0107857	0
ABCB4	7.32913	5.83783	5.513	1.21356	0.524555	0.692417	6.04173	3.0456	2.68688	1.13511	0.466237	0.375583
ABCB5	0.22535	0.0368533	0.18176	0	0.0125764	0	0.0594592	0.0255478	0.0145213	0	0.0143939	0
ABCB6	1.85174	1.52333	1.90088	8.65921	7.25746	6.85938	2.3689	1.29139	2.14783	9.49563	7.62347	7.77126
ABCB7	13.5186	15.1051	15.5722	17.3803	17.2295	18.1813	17.1687	14.2994	18.0271	17.165	19.0333	16.1603
ABCB8	21.0577	16.9429	23.0587	30.7595	30.2841	30.3189	18.7353	19.4668	23.7496	32.3189	23.7947	30.4414
ABCB9	16.0768	17.3581	21.916	17.3993	17.4877	16.1622	11.2095	14.2207	12.042	17.3045	15.3784	17.7641
ABCC1	38.0593	35.612	34.1561	21.5393	20.858	20.5032	49.4901	46.0068	44.1426	21.6905	18.4412	15.0267
ABCC10	13.2563	14.0521	18.7577	18.3267	18.5743	20.5061	15.7607	16.119	20.2649	18.9447	16.1481	17.992
ABCC11	1.25879	1.59778	1.48621	1.70213	1.90465	1.87272	1.43018	1.14556	1.28071	1.54507	1.15406	0.638521
ABCC12	0	0	0.0066745	0	0	0	0.0101894	0	0	0	0	0
ABCC2	0.142726	0.195754	0.146035	0.874523	0.766262	0.664883	0.901045	0.646582	0.428769	0.82641	0.667866	0.54388
ABCC3	33.0211	58.4904	36.0671	8.32152	16.215	8.34486	43.9415	65.0479	30.044	5.03361	8.22919	3.83204
ABCC4	4.10025	4.18738	5.48109	19.6129	17.1923	15.7067	3.98318	4.31793	4.42909	16.4681	16.043	10.2865
ABCC5	12.0938	17.1859	16.1732	5.14435	6.10015	6.67901	5.36865	5.60311	3.80708	3.48897	4.0969	2.47559
ABCC6	1.20688	1.18806	1.37843	1.85402	1.2163	1.57942	1.08863	0.913117	0.854847	1.54212	0.771689	1.46746
ABCC8	0.00501342	0.0657273	0.0480905	0.00315602	0.027951	0.00743107	0.0163146	0.0154217	0.0310783	0.00237939	0.00473931	0.00224758
ABCC9	0	0.00224505	0	0	0	0	0	0	0	0	0	0
ABCD1	204.04	131.481	178.298	47.623	43.0775	52.1468	291.531	258.644	331.175	41.8555	33.1351	53.2305
ABCD2	0.816888	0.634435	0.600451	0	0	0.0198821	0.122221	0.144415	0.0447737	0.0222816	0	0.0631415
ABCD3	18.9136	26.4593	25.9705	16.3805	18.5891	17.7352	16.8786	16.8926	16.3454	15.2211	21.4174	15.2502
ABCD4	7.0894	8.07262	8.72522	33.2163	29.7274	35.0901	7.36282	7.12763	8.35333	33.5246	28.8666	31.0296
ABCE1	62.764	50.5852	66.1575	70.6488	76.1544	76.9154	41.3259	37.8084	44.1396	61.6642	76.3058	65.3874
ABCF1	10.1638	11.5625	11.3724	20.7783	22.1689	22.7794	11.3346	9.78078	10.5099	23.7731	22.7097	21.3728
ABCF2	59.4254	58.3507	58.6228	88.7801	84.3599	81.5905	51.0092	54.0129	48.8196	89.0533	91.4174	78.5489
ABCF2-H2BK1	67.9827	65.4135	64.3217	100.015	94.6048	89.7993	59.064	61.1849	53.4957	98.9824	103.725	82.229
ABCF3	28.7849	35.2142	33.694	67.9056	64.1428	71.6951	32.0732	29.4115	29.7772	67.4774	69.9264	70.4313
ABCG1	18.6021	5.05046	22.8659	13.0142	16.1578	12.6662	45.772	13.4966	48.5439	9.54575	14.3011	7.99483
ABCG2	7.16414	15.3451	6.16191	1.45674	2.80826	1.89775	3.17573	8.64059	3.26289	1.56639	2.9384	1.57527
ABCG4	0.0527028	0.0398624	0.0140429	0.0138238	0.0136033	0.0418489	0	0.0736901	0	0.0234497	0.140122	0.0295341
ABCG5	0	0	0	0	0.00831766	0.00852943	0	0	0	0.00955879	0	0.0541755
ABCG8	0.00536958	0.0216605	0.034338	0	0	0.01137	0.0087368	0.0450471	0.0128024	0.0127422	0.006345	0.0240725
ABHD1	1.87875	2.83393	2.61852	3.80755	3.97891	4.36923	1.7244	1.63901	1.72284	4.26779	4.28826	6.04703
ABHD10	48.6691	47.7156	46.8693	52.1602	58.0028	53.2109	25.7946	37.4857	28.8952	45.2655	58.6825	49.1787
ABHD11	10.4763	8.23202	9.25832	8.28037	5.79572	7.33899	8.79282	7.7391	6.47345	9.42627	7.27288	9.00191
ABHD12	147.108	181.6	214.86	87.605	97.7947	95.7432	194.858	230.182	264.27	90.8906	105.238	108.503
ABHD12B	0.291943	0.304234	0.197067	0.0306304	0.130614	0.0927275	0.0791696	0.16328	0.104409	0.0577323	0.0919936	0.119975
ABHD13	21.4986	23.1384	22.7003	24.7955	25.2377	26.4452	23.513	19.2109	21.9184	21.2086	26.0476	21.6533
ABHD14A	15.7581	12.6227	17.614	19.7967	17.3915	15.9299	13.9327	10.663	14.0724	18.9195	12.1776	18.1024
ABHD14A-ACY1	7.31912	7.1937	8.33231	9.429	8.56595	8.13978	5.42271	5.3217	5.76646	10.5661	7.67329	9.87659
ABHD14B	17.7963	18.5028	20.4571	24.2629	24.5164	21.193	16.5302	15.0807	14.4546	25.0992	22.283	24.0987
ABHD15	32.3038	37.4389	38.7562	58.4696	43.9689	50.9975	28.3995	25.5162	26.836	55.6872	43.3881	54.5356
ABHD16A	7.59681	8.97327	9.58299	15.4607	15.3177	15.1365	10.4054	11.5217	13.3805	16.1235	14.3243	15.1531
ABHD16B	15.686	12.6233	15.5363	7.73009	5.60283	10.8619	14.9526	15.2309	17.3301	9.4938	5.14873	10.7881
ABHD17A	32.2104	31.5495	32.6061	28.4123	29.3178	27.0201	26.4262	31.8571	28.3805	26.7004	24.1395	31.4972
ABHD17B	13.1526	12.7848	13.3934	35.081	32.6562	34.7124	14.7483	12.0312	15.2828	32.3208	35.0909	28.0261
ABHD17C	1.73683	1.75952	2.34759	5.37569	3.43967	3.60247	1.09185	1.12593	1.21407	3.9904	3.25575	3.39771
ABHD18	4.40374	5.0609	5.33877	8.1402	7.78132	6.8542	5.78937	4.50336	5.068	7.29211	7.86836	5.29816
ABHD2	122.671	124.458	143.355	49.2353	63.0403	53.8463	56.6042	67.4302	63.3605	40.7455	52.7088	27.6488
ABHD3	23.2484	24.789	26.1595	24.499	20.9819	25.2845	28.4593	26.6544	29.2074	22.6791	24.057	22.7117
ABHD4	56.5145	75.896	70.7515	134.975	144.907	108.201	38.9885	41.5987	37.037	122.682	112.912	108.35
ABHD5	8.90955	10.7286	10.2259	12.4501	12.2327	13.1926	10.6921	9.43699	10.5385	11.7455	12.3498	11.2301
ABHD6	29.9199	44.5899	34.3334	25.3604	30.0385	27.9868	10.0499	19.1109	9.80553	25.6139	27.677	26.1655
ABHD8	30.9852	24.5792	29.6061	51.662	43.7651	39.3874	17.3314	18.6861	19.2361	54.5475	31.8412	49.5951
ABI1	77.9774	71.9399	83.1525	75.287	66.8538	75.4397	84.9605	65.6342	84.6678	75.3618	78.4758	61.7241
ABI2	5.65067	3.33308	6.16382	4.63196	4.01215	5.30542	1.60043	1.37887	2.0748	4.24801	4.05296	3.91842
ABI3	20.2575	15.2796	28.0761	2.29383	2.05203	2.81649	29.5278	35.4856	51.3059	1.30609	1.84272	2.55315
ABI3BP	0.16941	0.075932	0.152473	0.122446	0.108832	0.167404	0.251143	0.121068	0.291715	0.0938033	0.169044	0.118142
ABITRAM	33.7895	34.7972	40.1068	81.7703	92.6568	76.6097	22.3703	24.0796	24.2563	74.075	84.8279	70.5666
ABL1	31.0884	38.2401	38.5733	55.9113	55.1895	46.0637	21.7407	23.7429	19.5881	49.3686	42.7378	33.2859
ABL2	17.1398	11.9054	14.7324	3.38122	3.09895	3.98572	18.5517	13.2348	17.251	3.92191	2.86855	2.62049
ABLIM1	0.849836	1.40852	3.41872	12.5774	16.8738	11.9124	0.889742	0.837407	1.50132	12.7517	16.5122	10.8806
ABLIM2	0.0214985	0.0650428	0.0229135	0.127818	0.221962	0.1176	0.01166	0	0.0128144	0.127541	0.182061	0.144571
ABLIM3	2.3317	3.10627	3.16526	20.5075	20.7549	18.8502	0.741602	0.711078	0.680616	19.258	19.0998	16.75
ABO	0.199128	0.0102111	0.075541	0.343485	0.0487842	0.114346	0.170237	0.0283144	0.132774	0.268304	0.0638104	0.0529577
ABR	46.0088	48.5932	62.5893	39.8291	39.8079	39.5266	45.7241	43.2126	47.448	40.6185	34.1889	29.5211
ABRA	0.0428904	0.194644	0	0	0	0	0	0	0	0	0	0
ABRACL	225.077	359.532	226.925	232.445	231.593	187.133	294.498	358.865	325.076	247.642	257.282	227.827
ABRAXAS1	11.8629	11.3711	13.2856	18.1381	13.8149	18.2098	12.6105	11.0009	12.3093	15.8299	16.3783	17.9161
ABRAXAS2	67.994	68.3491	75.1746	132.004	144.632	131.555	73.6248	67.4045	66.9041	113.639	169.524	118.319
ABT1	20.7704	22.0495	25.0784	32.9935	32.6535	34.781	20.3098	20.5956	21.1004	32.4781	33.8391	36.6729
ABTB1	7.08467	13.2206	10.5685	18.5592	20.2929	20.9438	6.20593	8.82919	8.52137	20.7464	17.1715	21.8005
ABTB2	7.03866	4.11449	8.93087	13.3389	11.7777	11.5636	27.8697	26.5675	39.2954	13.6037	9.57375	10.4277
ABTB3	0.63977	0.822106	0.753365	1.51029	1.30508	0.906775	0.579246	0.288561	0.461299	1.14476	1.22543	1.11604
ACAA1	71.1149	80.7554	89.8319	35.5001	35.7991	38.7051	86.3381	86.385	97.3145	36.9013	38.7057	42.4695
ACAA2	257.995	240.297	229.303	77.8653	67.8656	66.3712	235.149	176.552	169.753	72.02	70.9484	69.6045
ACACA	4.366	3.59489	3.7436	5.36139	4.72472	4.52129	2.36105	2.22666	2.25384	4.32171	3.75454	3.06422
ACACB	4.27549	3.47713	3.05288	13.3868	11.5106	7.5028	3.59242	2.44379	1.68893	12.0498	8.52634	4.98054
ACAD10	6.8774	7.98473	7.82237	10.4825	12.3148	10.8496	6.03488	7.07573	5.9471	9.95453	10.6294	9.36471
ACAD11	6.93562	7.50523	10.3832	50.9876	55.5632	62.2706	6.90278	6.39837	8.60904	45.7484	65.712	45.164
ACAD8	10.209	11.6162	11.9884	12.0162	13.2801	13.062	7.03908	8.26329	8.02608	11.1827	12.4561	10.1
ACAD9	11.0952	11.1288	12.6113	15.771	18.3648	16.4924	9.72076	10.9025	9.92065	15.4011	20.4973	16.6216
ACADL	0	0	0	0	0.0170279	0	0.0939224	0	0.068814	0.0195687	0	0.0092423
ACADM	22.3523	28.7071	19.8768	10.6915	14.7157	12.7802	18.0092	20.1052	13.3534	10.8013	14.6627	9.78852
ACADS	46.3552	43.0648	45.8892	16.5883	15.9593	18.7943	40.8272	54.1808	48.2349	17.1891	14.8668	18.5903
ACADSB	26.5799	31.5474	27.5859	27.2245	27.3578	22.7371	21.6974	23.4186	19.1742	22.7256	29.3235	16.8588
ACADVL	81.1368	78.0792	83.2892	57.089	53.2603	50.8068	83.9293	70.609	67.328	65.0368	51.8643	51.6583
ACAN	0	0.00443691	0	0	0	0	0	0	0.0209793	0	0	0
ACAP1	5.28516	7.79164	11.2038	3.51861	6.1689	7.73048	7.39067	10.5431	13.3855	3.28026	4.92847	6.5896
ACAP2	49.112	49.7646	50.3957	58.3286	56.0381	64.8137	42.1156	35.2525	39.8391	45.502	54.7568	41.3253
ACAP3	10.014	13.2433	16.0141	34.5938	33.921	38.6477	6.94998	9.23907	7.99679	34.1526	23.2909	37.5397
ACAT1	35.9337	47.0028	44.9065	24.0842	23.645	26.6248	29.8395	31.2615	35.8621	24.4174	33.1309	29.013
ACAT2	888.857	1033.1	1026.9	146.075	174.747	203.069	813.484	706.528	857.767	138.629	182.869	193.65
ACBD3	84.2192	100.4	97.1965	221.305	235.684	223.48	71.5145	69.5895	65.2142	214.726	226.732	168.675
ACBD4	1.34468	1.78245	1.67726	7.41145	8.17227	6.78882	1.28982	1.64205	1.47001	7.3991	8.14594	7.01552
ACBD5	9.19032	13.6926	11.1432	15.142	17.5079	16.3115	14.9898	14.3318	14.9056	15.3269	18.2604	11.3788
ACBD6	12.8333	14.9584	14.7626	27.6662	30.7394	29.9584	9.34877	11.484	8.55658	31.7039	36.8737	30.5935
ACBD7	0.0644936	0.130082	0	0.659746	0.732454	0.716961	0.104937	0.0676322	0.172989	0.554788	0.895459	0.4337
ACCS	3.30643	5.03254	5.42526	10.6813	9.00193	11.1727	3.60767	6.20041	8.61202	9.36274	7.87322	9.87171
ACCSL	0	0.0308447	0	0	0.0315778	0	0	0	0	0	0.0361412	0
ACD	1.06416	1.44051	1.27452	4.48447	4.93849	4.46721	0.860391	1.33147	1.0332	5.99301	5.32807	6.31022
ACE	11.2848	7.23125	8.78096	8.06449	5.77089	5.58166	10.1225	7.35751	6.80527	10.3679	5.44021	6.46106
ACE2	0.00434393	0	0.00925967	0.0182305	0.0717585	0.0689864	0	0.0121475	0.010357	0.0103083	0.0872615	0.0584231
ACER1	0	0	0	0.155927	0	0.0629384	0	0	0	0	0	0
ACER2	2.428	3.54402	3.33691	3.95524	5.67328	3.40495	3.18818	2.47171	1.7773	4.44763	5.13411	0.620638
ACER3	5.19256	4.85433	5.61587	1.9701	1.94684	2.01596	4.58786	4.46024	4.56292	1.63	1.69504	1.54069
ACHE	0	0.00867226	0	0.0180447	0.00887839	0.00910444	0.132923	0.0480949	0.0820112	0.0306096	0	0
ACIN1	50.8079	67.4711	67.6494	59.978	62.0386	68.2121	72.1664	63.7439	72.0331	60.8554	55.4176	49.8498
ACKR1	0.0445736	0	0	0	0.0230101	0	0	0	0	0	0	0
ACKR2	0.13774	0.0771717	0.110105	0.0321147	0.0750556	0.032407	0.0996072	0.0320986	0.0729791	0.00907949	0.027127	0.017153
ACKR3	0.259795	0.0436665	0	0.159002	0.20117	0.0458426	0.281807	0.181625	0	0.333938	0.102329	0.0485289
ACKR4	3.47713	3.8676	6.34923	26.1006	27.0568	39.7914	3.4944	3.21736	4.48042	25.7247	31.9034	20.2305
ACLY	78.0263	89.2158	89.8486	71.2085	68.6277	76.5931	89.1267	89.2293	94.7709	66.3496	61.591	60.8405
ACMSD	0.31803	0.245263	0.657985	0.490698	0.309037	0.51497	0.730537	0.627778	0.557544	0.532725	0.530544	0.293541
ACO1	193.657	151.76	197.867	65.2116	57.4808	76.3231	111.532	89.2506	112.305	60.1163	56.6326	62.1338
ACO2	110.993	106.51	128.258	88.3813	93.2613	88.8046	112.246	108.432	107.905	96.2606	88.8213	91.1543
ACOD1	0.0550164	0.110966	0.117275	0	0	0	0.984682	5.19243	5.08292	0	0.0650104	0
ACOT1	34.7198	84.7783	49.8732	5.40003	10.4728	6.65253	26.1699	76.432	45.4038	5.69968	11.6568	5.79252
ACOT11	9.02206	10.6548	10.4327	2.41234	3.55282	4.06805	2.44383	5.27895	3.18246	2.80741	3.14845	3.62617
ACOT12	0	0	0	0	0	0	0	0	0	0	0.0421175	0
ACOT13	60.4635	64.0917	57.3289	66.8056	50.4731	52.9952	67.7862	61.3028	61.8649	53.4709	55.2041	59.5176
ACOT2	82.0368	108.641	121.888	16.4545	23.7739	26.5008	69.0595	113.783	115.47	14.1332	20.4145	21.7762
ACOT4	70.5129	87.7527	70.5313	45.2209	41.2809	35.9104	50.7219	65.9494	50.3712	46.2346	40.1595	38.9261
ACOT6	1.80214	1.95546	1.33723	0.502616	0.871433	0.362278	2.00432	2.58358	1.93081	0.270666	0.835631	0.792582
ACOT7	183.266	92.0467	139.974	33.8354	28.4003	35.8123	247.567	188.618	210.724	31.5507	27.7682	33.6377
ACOT8	9.95833	11.1943	11.8437	20.5377	20.6765	21.4163	9.09003	11.3372	11.2965	20.2989	21.8608	22.9586
ACOT9	59.2457	54.6715	50.6561	25.4499	29.6811	29.7035	113.21	114.019	120.324	25.053	32.4432	24.7455
ACOX1	57.3792	45.4928	45.8546	64.2298	69.8061	68.2123	51.3531	40.4942	40.5731	58.5549	69.1826	53.8938
ACOX2	12.9266	7.71989	9.87741	0.929574	0.768384	0.731666	2.2777	3.71642	2.71445	0.557156	0.774732	0.78447
ACOX3	23.133	22.4674	22.1027	22.9576	26.5678	26.7218	25.0081	24.3344	25.425	28.2758	28.0463	29.5827
ACOXL	0.0386671	0	0.041212	0.243415	0.215578	0.13919	0.100664	0	0.0553149	0.247746	0.210179	0.199352
ACP1	94.5627	97.2607	94.5357	181.818	201.278	183.379	63.8835	65.6305	59.4581	170.112	235.247	172.441
ACP2	216.378	125.661	211.452	26.6409	27.4411	35.8208	270.333	270.077	276.967	30.8753	32.1151	38.9345
ACP3	4.79923	4.77259	7.02691	0.150158	0.246271	0.202033	2.546	2.84157	6.77905	0.0679246	0.180391	0.128323
ACP4	0.088018	0.177529	0.140717	0.692608	0.545247	0.139782	0	0.369205	0	0.626607	0.260017	0.147973
ACP5	520.229	557.641	629.905	188.647	201.528	228.474	520.384	428.886	559.856	128.76	131.484	195.042
ACP6	2.73219	2.58042	2.18401	4.74352	4.10069	2.80467	1.39951	1.39973	0.853048	4.03078	3.7794	2.57207
ACP7	0	0	0	0	0	0	0.0519017	0	0	0	0	0
ACR	0	0	0	0	0	0	0	0	0	0.0244934	0	0
ACRBP	3.00104	3.47285	3.10652	4.34924	5.85136	3.88593	2.30096	2.89804	2.44512	3.85537	5.16622	3.37561
ACRV1	0.0440528	0.266559	0.0626029	0.0154066	0.136447	0.0466404	0.143356	0.266913	0	0.0871153	0.0867586	0.0658313
ACSBG1	20.0471	18.0578	20.9672	19.5113	20.0069	18.3796	17.5939	15.1042	14.3519	18.4764	22.7969	19.9966
ACSBG2	0.074458	0.157688	0.158717	0.0859328	0.169124	0.0709485	0.02423	0.0416434	0.0621339	0	0.0615886	0.0584157
ACSF2	17.2122	19.2881	16.1565	5.05897	6.36574	5.953	9.15742	12.0783	10.4325	4.11383	5.45631	4.61492
ACSF3	10.0007	12.6563	12.6528	14.7007	15.2171	16.8818	9.43323	10.9274	10.3421	14.6872	14.7056	15.8018
ACSL1	160.297	108.909	152.216	48.9546	50.9052	59.4851	225.829	200.595	272.656	41.7192	49.9234	44.6295
ACSL3	25.8261	25.3416	28.921	58.6215	53.8343	53.0287	24.5394	21.3453	24.0539	47.829	55.0909	43.1867
ACSL4	40.6559	34.9173	29.7272	7.27979	8.20831	8.57186	36.0282	31.9059	32.1598	6.81702	9.05149	5.91654
ACSL5	51.8217	51.0902	48.8149	38.4394	39.8628	43.64	69.901	63.4829	70.4635	36.2599	44.1008	38.9404
ACSL6	0	0	0.00134124	0	0	0	0.00409512	0.00351909	0	0	0	0.00423123
ACSM1	0	0.128171	0	0.213352	0.682331	0.215293	0.620375	0.302096	0.106057	0.226196	0.720864	0.185176
ACSM2A	0	0	0	0	0	0	0	0	0.00493839	0	0	0
ACSM2B	0	0	0	0	0	0	0	0	0.0142379	0	0	0
ACSM3	2.43469	2.61228	2.37557	3.81852	3.58138	4.06586	1.79695	1.69861	1.73548	3.31169	4.25316	4.03968
ACSM4	0.081043	0	0.0431885	0.170059	0	0	0	0	0	0.0961585	0.0957649	0
ACSM5	1.14083	1.07307	1.50821	0.207165	0.475673	0.650379	2.15966	1.27304	2.57617	0.403481	0.518489	0.418012
ACSM6	0.0344977	0	0	0	0	0	0.0561309	0.0482353	0.0411254	0	0	0
ACSS1	6.64313	9.26093	8.39966	31.1422	35.3594	34.8947	6.20244	7.0308	7.01564	27.2649	30.9137	29.1147
ACSS2	109.866	99.391	118.071	73.0794	69.7655	79.1115	106.425	83.5904	97.1199	69.8027	62.5659	65.4832
ACSS3	0.444166	0.325342	0.373737	0.279609	0.265494	0.267304	0.22822	0.353013	0.217373	0.216351	0.298337	0.131003
ACTA1	0.16171	0	0.134053	0.207368	0.20406	0.304371	0.233881	0.226106	0.107099	0.341104	0.318476	0.281931
ACTA2	11.1444	14.1994	14.6408	19.4236	17.9771	19.0614	18.1233	14.4569	15.4374	18.6372	16.0712	16.822
ACTB	3341.49	2694.58	3253.51	263.131	286.104	327.595	1829.95	2749.79	2560.41	308.341	285.783	315.807
ACTBL2	0	0	0	0	0	0	0	0	0.0503984	0	0	0
ACTC1	0	0	0	0	0	0	0.256213	0.16513	0.0469299	0.0350319	0.104666	0
ACTG1	513.46	401.005	369.206	139.111	124.999	136.626	283.297	358.801	293.12	148.684	132.244	132.873
ACTG2	0	0	0	0	0.0230449	0	0.0363175	0.0624179	0	0	0.0131876	0
ACTL10	1.94007	1.09114	1.19294	16.9886	9.39882	12.8377	2.24609	2.50397	2.31279	19.7876	9.83125	17.6042
ACTL6A	23.9657	31.4903	27.218	56.535	62.7227	54.3458	16.551	17.0532	15.9649	52.4629	63.6323	48.5227
ACTL6B	0	0	0	0	0	0	0	0	0	0.0196455	0	0
ACTL7A	0	0	0	0.0831192	0	0.0838756	0	0	0	0	0	0
ACTL7B	0	0.042574	0.0899889	0	0	0.0893914	0	0	0	0	0	0.189259
ACTL8	0	0	0	0	0	0	0	0	0	0	0	0
ACTL9	0	0	0	0	0	0	0	0	0	0	0	0
ACTMAP	12.7349	11.9962	11.5102	23.1925	24.5892	19.4339	11.4502	12.062	10.3528	21.6957	23.0079	21.8945
ACTN1	167.563	164.846	168.254	25.8227	28.7009	30.5977	135.69	150.431	138.148	26.2406	24.7138	25.0522
ACTN2	0.334523	0.0894007	0.24423	0.178999	0.0241766	0.0283338	0.922587	0.208143	0.390815	0.545759	0.0355762	0.041242
ACTN3	0	0	0	0.152511	0.255133	0.123119	0	0	0	0.0862362	0.309179	0.0977505
ACTN4	75.0181	81.0971	80.9327	34.2371	35.7751	40.0763	104.371	95.1949	87.4581	39.6233	34.9351	32.2417
ACTR10	44.9529	48.5174	50.5674	74.0824	67.1993	62.4941	45.8856	38.9667	43.0139	61.9941	68.4067	61.7323
ACTR1A	90.0558	96.3207	95.207	91.654	92.259	99.9644	71.5435	86.4757	85.4472	91.5547	79.9948	100.884
ACTR1B	49.2775	48.1845	53.1545	53.1904	49.4771	57.4934	42.1533	47.4413	51.7796	56.5213	49.8825	55.2559
ACTR2	667.827	647.612	646.246	528.776	487.073	502.562	550.94	524.23	537.288	467.054	510.03	325.276
ACTR3	334.705	338.123	335.835	102.875	102.441	124.237	312.552	296.866	325.03	95.5954	113.037	105.815
ACTR3B	2.05468	1.807	1.51893	1.7638	1.84995	1.56744	1.51962	1.01567	1.2041	1.62527	1.93744	1.51197
ACTR3C	1.47731	0.614234	0.593907	1.03332	0.434832	0.452763	1.5076	0.733833	0.540698	0.914864	0.444075	0.268695
ACTR5	12.5216	15.8783	18.4616	16.5436	18.8173	20.4012	9.16817	10.0508	12.854	16.9205	18.4952	20.6611
ACTR6	17.0077	22.1126	21.637	28.4372	32.7092	29.5787	18.4487	18.4649	18.2179	23.8102	37.6823	26.9857
ACTR8	36.174	34.8875	40.8038	58.0217	46.7914	61.4071	45.9722	27.4303	35.3788	53.1563	49.7728	45.8228
ACTRT1	0	0	0	0	0	0	0	0	0	0	0	0
ACTRT2	0	0	0	0	0.0424334	0	0	0	0	0	0	0
ACTRT3	3.85251	2.95845	5.16085	3.00371	1.93403	2.7691	5.23324	4.29944	6.91004	3.98395	2.46411	2.81253
ACVR1	8.77172	7.68382	9.89971	10.3946	10.05	10.5102	6.38793	5.65609	7.51613	9.64317	9.83851	8.78124
ACVR1B	25.7014	19.4075	20.9904	17.2559	16.2295	15.4517	22.1967	20.7312	21.0549	15.2253	15.8365	11.0196
ACVR1C	0.0993441	0.344392	0.456619	0.319208	0.198726	0.23008	0.646567	0.243083	0.384897	0.37572	0.30815	0.292275
ACVR2A	3.70727	2.7478	3.32393	9.77142	9.11564	9.63922	2.60283	1.73229	3.29907	8.70171	8.81753	8.2622
ACVR2B	1.15029	1.34865	1.37643	7.06356	7.30789	6.15654	0.935814	0.69564	0.879136	6.61903	6.38346	5.22808
ACVRL1	4.34619	2.00529	2.59992	0.500157	0.27491	0.645663	10.3349	6.76148	7.81784	0.433131	0.436433	0.563164
ACY1	9.99525	10.3143	11.5638	13.7098	12.8577	11.9788	7.30096	7.45036	7.73647	15.4522	11.5365	14.3162
ACY3	0	0.0663264	0.140194	0.310517	0.135806	0.0696317	0.107011	0	0	0.117053	0.194289	0
ACYP1	8.62258	11.4073	9.06658	3.55061	5.71956	4.39275	6.71314	6.38463	6.30012	3.65779	5.83398	3.81885
ACYP2	6.51766	8.52799	8.66549	8.1358	10.9134	9.97036	5.80546	8.58737	5.90706	8.40747	12.7274	13.0364
ADA	0.606515	1.15907	0.49569	1.42243	2.37982	1.43673	0.650992	2.20206	0.985823	2.20427	3.30491	2.70766
ADA2	33.0609	35.2113	37.0221	17.0832	17.2921	23.9124	33.1048	34.8222	43.7427	14.5217	16.0086	16.8355
ADAD1	0	0	0	0	0	0	0	0	0	0	0	0
ADAD2	0	0	0	0	0.00782958	0	0.0493559	0.0636201	0.0180808	0.0179958	0.00896105	0
ADAM10	59.3185	62.8879	67.1124	34.6721	35.8613	39.9878	38.3878	35.757	38.8106	29.9144	35.7684	24.4328
ADAM11	0.19303	0.151408	0.106677	0.330042	0.250964	0.317907	0.18612	0.199925	0.196024	0.31386	0.261887	0.240383
ADAM12	7.97492	4.66635	2.22462	2.22917	1.66065	1.48907	3.34745	2.17574	1.11926	2.66295	1.75919	1.27448
ADAM15	39.688	24.8909	29.6735	27.7709	18.742	17.882	35.6512	29.2555	29.887	24.5666	14.1901	15.7267
ADAM17	8.22082	6.7458	8.12859	11.7705	11.4068	9.71197	10.7964	7.21103	11.8693	10.7074	11.4988	6.25524
ADAM18	0	0	0	0	0	0	0	0	0	0	0	0
ADAM19	0.21572	0.163162	0.524501	0.0848744	0.167041	0.107058	0.142592	0.263921	0.337527	0.127977	0.135419	0.241775
ADAM2	0	0	0	0	0	0	0	0.0219712	0	0	0	0
ADAM20	0.0211875	0.0854688	0.11291	0.0555743	0.0984378	0.0897281	0.103422	0.103687	0.151548	0.0754176	0.175254	0.118733
ADAM21	0.213544	0.36918	0.357655	0.128028	0.0944888	0.0861285	0.827273	0.582943	0.715219	0.120653	0.144191	0.125366
ADAM22	0.448855	0.4347	0.391071	1.00541	1.17694	0.859924	0.597014	0.398475	0.530842	0.997516	0.879777	0.562957
ADAM23	0	0	0	0.0170915	0	0.0517412	0.0795168	0.0341659	0.0970992	0.0966425	0.0769976	0.0456443
ADAM28	19.7083	17.3835	18.4942	15.0422	10.7306	11.9604	26.349	15.9002	21.3047	10.158	9.18443	7.34052
ADAM29	0	0	0	0	0	0	0	0	0	0	0	0
ADAM30	0	0	0	0	0	0	0	0	0	0	0	0
ADAM32	0.0250148	0.0302725	0.063987	0.0104982	0.0258267	0.0291327	0.130245	0.0629572	0.0566593	0.0356165	0.0295589	0.0168217
ADAM33	0.335117	0.143203	0.205829	0.0297968	0	0.0120272	0.0554507	0.0317672	0.081254	0	0.0134235	0
ADAM7	0	0	0	0	0	0.0106198	0.0979239	0.014025	0	0	0	0
ADAM8	25.1512	39.1954	28.4226	9.17387	15.5748	10.8039	33.7367	75.1932	54.2884	7.85279	9.71037	8.04625
ADAM9	48.5963	66.7875	52.7458	22.3625	19.8501	21.0221	41.5484	45.9329	37.0545	20.029	19.7215	14.839
ADAMDEC1	1014.66	439.213	647.998	573.568	171.712	320.996	1242.3	461.123	733.315	419.716	148.859	233.721
ADAMTS1	0	0	0	0.0274166	0.023125	0.0474275	0.0485916	0	0	0.0398634	0.030878	0.037655
ADAMTS10	0.157915	0.398136	0.348638	0.899421	0.43089	0.829982	0.0458824	0.0315427	0.0336166	1.03721	0.29323	0.537284
ADAMTS12	0	0.00937011	0.0297085	0.00974835	0.0383713	0	0	0	0.0110763	0	0	0.0104135
ADAMTS13	0.230176	0.452251	0.410287	0.828592	1.19233	0.663864	0.387432	0.432815	0.302783	0.725146	0.600252	0.46258
ADAMTS14	0.417782	0.0822099	0.412698	0.0748374	0.021041	0.032365	0.497391	0.0569903	0.182212	0.193445	0.0240817	0.0685232
ADAMTS15	0.0786681	0.0595016	0.251537	0.0928552	0.0609158	0.0520557	0	0	0.0234454	0.0116676	0	0.0220424
ADAMTS16	0	0.0464378	0	0.00966246	0.00950831	0.0195008	0.0749228	0.0386304	0.0329362	0.0218542	0.0108824	0.0206435
ADAMTS17	0.0377656	0.0108817	0.0287509	1.81702	0.701843	0.88536	0.10534	0.015087	0.0450211	1.39549	0.803268	0.852587
ADAMTS18	0	0	0.00691121	0.0884442	0.00669486	0	0	0	0	0.0307754	0.022987	0
ADAMTS19	0	0	0	0.0311227	0.0102087	0.0209373	0.0321768	0	0	0.011732	0	0
ADAMTS2	0.630618	0.0594363	0.0628153	0.902799	0.0243396	0.193435	0.402758	0.0247218	0.0351295	0.447543	0.0557139	0.0924765
ADAMTS20	0	0	0	0.015501	0	0	0	0	0	0	0	0
ADAMTS3	0.0329346	0	0	0.0345548	0.0340035	0	0.160763	0	0.019631	0	0	0.0184563
ADAMTS4	0.0195482	0.0443566	0.0781306	0.0358922	0.0252283	0.0776118	0.0556617	0.0478322	0.0640854	0.0289928	0.0230993	0.0109546
ADAMTS5	0.0195353	0.137907	0.0520526	0.0256203	0.0605078	0.0155121	0.0238393	0.0956012	0	0	0.0865649	0.0109474
ADAMTS6	0.133718	0.400206	0.570074	0.00905133	0.0222673	0.0730695	0.140368	0.506619	0.215971	0.020472	0.0611645	0.00966891
ADAMTS7	0	0	0	0.0172397	0.0508941	0.0289944	0.0356472	0.0153165	0.0130588	0.0584883	0.0129442	0
ADAMTS8	0.470002	0.517079	0.546476	0.134488	0.0992568	0.16964	0.50403	0.149356	0.47116	0.15209	0.16409	0.0838043
ADAMTS9	0.0148159	0.00747082	0	0.00777239	0	0.00392156	0	0.010358	0	0.00439483	0.00437684	0
ADAMTSL1	0	0.00258725	0	0	0.00529749	0	0.0166971	0	0	0	0.00909456	0
ADAMTSL2	0.0206179	0	0	0.713862	0.39381	0.207376	0	0	0	1.003	0.353268	0.577705
ADAMTSL3	0	0	0	0	0	0	0	0	0	0	0	0
ADAMTSL4	4.99556	5.27226	6.51044	2.71367	2.42417	2.73189	20.9423	13.8159	10.3143	2.90198	1.74128	1.77493
ADAMTSL5	0.385285	0.501029	0.54032	0.521254	0.33498	0.558201	0.560904	0.17012	0.314261	0.830079	0.299522	0.715911
ADAP1	3.12994	2.69014	3.14918	13.437	13.0367	10.2042	2.37607	2.33451	1.26503	15.8136	14.3224	10.9222
ADAP2	33.5336	32.3078	35.7407	12.6175	11.8009	13.3795	28.518	32.0167	31.8879	12.1567	12.116	11.6374
ADAR	15.232	15.2174	18.4562	28.8244	31.6643	27.5743	41.3055	40.4838	48.3683	28.7883	28.0911	18.207
ADARB1	13.1961	12.2768	17.4225	5.81386	4.57986	4.27713	9.34421	8.90078	7.54157	4.89584	4.31845	3.05887
ADARB2	0	0	0	0	0	0.0500999	0	0	0.00512831	0	0	0.0433929
ADAT1	15.3369	14.6602	17.2306	15.0779	13.8155	17.5993	14.8396	12.2882	13.7479	13.9785	13.165	13.3901
ADAT2	3.28111	4.75967	3.60043	0.907265	1.66877	1.45457	2.70878	2.85885	2.97696	0.843821	1.45154	1.08692
ADAT3	11.0938	10.9572	13.3355	9.71959	11.1468	9.63852	7.81571	8.12357	9.2712	13.57	7.21672	10.716
ADCK1	8.94912	8.75553	9.78644	8.13839	8.15004	7.70462	8.16131	7.70315	8.2913	7.08154	7.94323	8.03322
ADCK2	64.2043	62.74	64.4754	57.9232	52.7953	55.9704	65.7677	94.1026	98.4466	64.6601	53.0528	59.3361
ADCK5	3.2481	3.12232	3.62392	4.0532	3.56756	3.42426	2.68745	2.91819	2.87525	4.1737	3.43799	3.78757
ADCY1	0.178746	0.105806	0.745477	0.0326155	0.00802379	0.0987369	0.0379351	0.0217327	0.12044	0.0276632	0.00918332	0.039196
ADCY10	0.621362	0.208878	0.752195	0.225358	0.182162	0.284261	1.63509	0.622104	0.713302	0.455095	0.244745	0.249332
ADCY2	0.136445	0.0447207	0.105433	0	0	0.0216689	0.0777027	0	0.0406646	0	0	0.0152925
ADCY3	135.803	136.64	134.995	103.205	100.985	88.3258	103.958	104.214	102.503	113.944	83.8777	73.2714
ADCY4	0.34252	0.807713	1.21325	0.416583	0.855061	0.842552	0.729218	0.80058	0.877594	0.440777	0.634296	0.760141
ADCY5	0.0306328	0.033269	0.032649	0.138448	0.124075	0.134718	0.0843486	0.0724839	0.0337089	0.190119	0.186556	0.16374
ADCY6	0.348008	0.480441	0.666204	2.77568	4.83489	5.11538	0.120945	0.193692	0.193336	2.5216	3.81682	4.56689
ADCY7	49.9673	53.3905	69.6543	28.1006	34.5477	33.6271	61.3677	74.6729	101.533	24.0486	25.3098	18.0781
ADCY8	4.20591	0.903946	3.01299	0.0516723	0	0.020857	3.0611	0.564666	1.78482	0.0701223	0	0.0883167
ADCY9	7.57683	10.0564	10.9851	11.8149	9.44076	9.85508	6.10754	5.27494	5.69521	10.2122	7.32534	6.99046
ADCYAP1	0	0	0	0	0	0	0	0	0	0	0	0
ADCYAP1R1	0	0	0	0	0.012248	0	0	0	0	0	0.028036	0
ADD1	19.8361	23.6033	23.8394	17.9529	21.1064	20.6655	14.8874	17.3807	17.2341	16.7884	19.5371	17.0541
ADD2	0.473769	0.831352	0.181783	0.172319	0.146743	0.0702238	0.200425	0.618271	0.139315	0.116174	0.156753	0.0530991
ADD3	16.23	19.3024	17.4682	15.7557	15.7748	13.9095	10.7576	9.48332	9.7555	12.2232	14.6158	8.61005
ADGB	0	0.00505226	0.0640739	0	0.0103447	0.0106081	0.0163027	0	0	0	0	0
ADGRA1	0	0	0	0	0	0	0	0	0	0	0	0
ADGRA2	4.48063	4.29877	4.5672	23.2055	21.8262	23.4962	3.5718	2.98529	3.1009	22.0146	17.1984	24.9236
ADGRA3	1.72502	2.43634	2.55281	1.42793	1.40088	1.42779	0.48462	0.624678	0.547393	1.06019	1.08029	0.765
ADGRB1	0.821336	1.64564	0.573934	0.941636	1.03331	0.3916	1.17708	1.20165	0.291794	1.31658	0.848416	0.298718
ADGRB2	0.0200731	0.0354259	0.0802285	0	0.0103623	0.0318783	0.0163304	0.0140333	0.0119648	0.0119085	0.0118597	0.0112488
ADGRB3	0.0104365	0	0.0111234	0.0218998	0.0107752	0	0.0169811	0	0	0	0	0
ADGRD1	0.709214	0.675832	1.02174	6.29018	3.23608	3.77345	0.767673	0.306735	0.186289	4.91345	1.85364	2.29368
ADGRD2	0	0	0	0	0	0	0	0	0	0	0	0
ADGRE1	0.747955	1.67092	1.31182	0.158937	0.439877	0.621484	0.600793	4.19646	4.71785	0.112337	0.503445	0.64729
ADGRE2	92.5214	39.871	57.1443	18.2921	8.57127	10.8734	91.3868	48.1476	59.652	15.5507	8.11554	7.25269
ADGRE3	12.1938	2.25479	21.6118	0.451117	0.337379	1.16537	1.93088	1.89975	3.73151	0.102032	0.28452	0.366242
ADGRE5	188.43	111.506	158.379	12.5953	10.2502	13.398	353.414	216.401	260.529	12.6749	9.41873	9.63681
ADGRF1	0	0	0	0	0.00657786	0	0.0362822	0	0	0	0	0
ADGRF3	0.501078	0.322994	0.319334	1.14901	1.18401	1.09931	0.815299	0.765623	0.917571	1.14617	1.15368	0.8974
ADGRF4	0.352274	0.232287	0.37546	0.298526	0.0979209	0.200828	0.396818	0.208389	0.274584	0.466205	0.240154	0.151855
ADGRF5	0.023304	0.0391695	0.0496756	0	0.00802009	0	0.113753	0.119475	0.0185207	0.0276505	0.00917909	0
ADGRG1	0.00952604	0.0521515	0.00145043	0.00285561	0.00140503	0.0100856	0.0132855	0.0418612	0	0	0.00643228	0.00915137
ADGRG2	0.423533	0.105899	0.313375	0.411315	0.20599	0.455823	1.48646	0.137036	0.529938	0.290718	0.161308	0.392304
ADGRG3	0	0	0	0.0469791	0.0462295	0.0237033	0	0	0	0.0796916	0.0264551	0.0250923
ADGRG4	0	0	0.00576916	0	0	0	0	0.00756841	0	0	0.0127923	0
ADGRG5	0.034208	0.0344982	0.0850721	0.0777633	0.082409	0.0362174	0.0278297	0.0239151	0	0.0135294	0.013474	0.0255598
ADGRG6	1.85201	0.44077	2.02083	0.280416	0.0129855	0.159794	1.08462	0.118705	0.513534	0.190271	0.00743104	0.144489
ADGRG7	0	0	0	0	0	0	0	0	0	0.0219466	0.0218568	0
ADGRL1	1.31751	1.75053	1.67386	1.65563	1.85421	2.14539	1.56091	1.61102	1.38251	1.52164	1.16911	1.0387
ADGRL2	0	0	0.00205999	0	0	0.00102316	0	0	0	0.00229327	0	0
ADGRL3	0	0	0.0048341	0	0	0	0	0	0	0	0.00267975	0
ADGRL4	0	0	0	0.0097822	0	0	0	0.00651819	0	0	0	0
ADGRV1	0.0527431	0.0865893	0.104585	0.240655	0.276073	0.23765	0.0558814	0.0463059	0.0307069	0.248866	0.224657	0.0811092
ADH1A	0.039048	0	0	0.0204844	0	0.0413417	0.190604	0	0.0930996	0.185324	0.0922825	0.0437642
ADH1B	0	0	0	0	0	0	0	0	0.00642162	0	0	0
ADH1C	0	0	0	0	0	0	0	0	0	0.0653385	0.065071	0
ADH4	0	0	0.0256091	0	0	0	0	0	0.0143219	0	0	0
ADH5	92.3953	123.316	93.623	134.219	147.248	124.796	66.597	78.7933	66.7628	117.885	152.209	122.796
ADH6	0.0298774	0.0677943	0.127375	0.0626942	0.0771174	0.0553566	0.10938	0.093994	0.0979477	0.124075	0.0529571	0.100458
ADH7	0	0	0	0	0	0	0	0.0349688	0	0	0	0.0280302
ADHFE1	1.73329	2.7208	2.92367	3.32084	4.83177	3.87766	1.83928	1.71754	1.54523	2.58413	3.74011	2.60145
ADI1	51.4385	74.8403	65.2054	106.006	112.727	115.521	48.5859	57.3589	48.5396	113.469	136.511	119.566
ADIG	0	0	0	0	0	0	0	0	0	0	0	0
ADIPOQ	0	0	0	0.0534299	0	0	0	0	0	0	0	0
ADIPOR1	175.683	216.05	197.145	510.946	561.459	451.005	196.529	183.709	156.703	530.939	601.114	442.958
ADIPOR2	35.5379	32.9863	33.8896	45.1734	42.0987	41.4174	32.906	23.9008	24.6529	41.4412	41.2663	35.7117
ADIRF	8.0205	16.1205	8.60817	3.23656	9.78639	7.42275	6.84445	12.8613	7.68923	4.126	5.83229	3.64598
ADISSP	75.0014	71.0937	82.3998	41.021	46.3141	40.6999	37.399	58.4951	53.0344	36.0021	36.495	45.0026
ADK	41.0379	41.8928	45.1225	69.1433	69.8236	68.9135	29.0681	26.9042	25.4782	62.4239	75.2936	70.476
ADM	2.70365	12.5027	4.64341	2.53535	2.72631	1.76494	23.5453	30.4382	26.5444	3.49879	4.3949	2.50423
ADM2	0.521793	0.456057	0.170549	38.4756	31.6556	29.1764	0.747124	0.875498	0.414693	41.233	23.2081	35.3775
ADM5	0.299797	0.0755851	0.958588	2.20182	4.25599	3.49148	0.121949	0.419182	0.446742	1.60071	1.94841	5.71212
ADNP	7.74733	9.42004	9.0247	6.941	6.71152	7.14182	5.67903	4.98275	5.72862	5.78672	5.95605	4.62735
ADNP2	11.5102	14.2239	12.0243	24.8204	25.1571	23.8285	9.18487	8.50882	9.23844	24.962	21.862	17.3438
ADO	177.274	137.751	148.244	49.424	50.5167	56.9582	127.378	124.703	127.331	48.9224	47.163	51.8984
ADORA1	0.219827	0.232248	0.71962	0.137286	0.0864612	0.304778	0.204387	0.0805005	0.155988	0.0621017	0.0618474	0.18185
ADORA2A	0.0821063	0.108679	0.0929797	0.414574	0.519222	0.412914	0.601174	0.365933	0.373169	0.651497	0.612447	0.529133
ADORA2B	11.4984	13.4973	12.3945	19.9566	23.4541	19.2884	7.10698	4.67182	4.29471	21.3947	26.645	21.6949
ADORA3	2.52643	3.26485	4.99302	0.173162	0.262153	0.362917	0.475109	0.798807	1.27131	0.105445	0.120015	0.128061
ADPGK	51.8972	48.1126	49.4874	48.5684	53.867	51.4166	59.8381	56.6115	58.8106	48.2915	46.7779	39.401
ADPRH	37.7394	43.2563	53.535	12.043	12.9482	15.9921	57.3809	52.6059	69.1626	14.5287	13.4721	14.5757
ADPRHL1	0.26802	0.193067	0.423389	1.36585	0.612732	0.856357	0.233621	0.240911	0.239633	1.1471	0.616448	0.80462
ADPRM	3.98713	3.77799	3.18395	13.7504	13.2077	12.1539	7.0362	6.80438	5.49984	12.8346	17.5504	13.7436
ADPRS	93.938	106.279	110.377	179.591	185.479	194.481	239.047	281.749	313.184	185.566	174.704	207.641
ADRA1A	0	0	0	0.0109132	0	0	0.0169243	0	0	0	0	0
ADRA1B	0.0334523	0	0	0	0	0	0	0.0467737	0	0	0	0
ADRA1D	0.0341981	0	0	0.0358804	0.0529619	0.0724137	0	0	0	0	0	0.0191643
ADRA2A	0	0	0.0324554	0	0	0	1.06526	0.510929	0.435617	0.126457	0.0719656	0.136516
ADRA2B	419.013	445.064	727.368	1.00593	2.42521	5.16002	258.466	250.753	396.818	1.06175	2.26587	1.7014
ADRA2C	0.0551448	0.0278063	0.0881614	0.173572	0.0569344	0	0.0897255	0	0.131478	0.26172	0.0325811	0
ADRB1	0	0	0	0.285461	0.220712	0.534966	0	0	0	0.0461175	0.183715	0.217813
ADRB2	3.60874	3.55059	5.3785	6.74139	6.08859	6.05723	1.86177	2.01012	1.81875	5.29134	4.26428	5.22839
ADRB3	0	0	0	0	0.0293864	0.0150673	0	0	0	0	0	0
ADRM1	191.815	175.566	168.474	229.626	207.415	226.52	169.575	165.339	143.236	246.855	204.257	251.278
ADSL	10.4649	10.8958	9.44988	17.7077	19.5392	19.1334	7.59157	7.91537	7.51382	19.0878	21.8612	20.7645
ADSS1	0.38711	1.13214	0.330071	2.66707	4.52297	2.82113	0.440904	0.261611	0.192284	3.52904	5.9466	2.87074
ADSS2	142.27	134.512	178.01	207.767	171.316	163.585	135.85	108.954	161.444	173.583	212.099	128.754
ADTRP	7.42041	4.50621	6.90119	4.60389	3.54516	4.78743	3.45377	2.49408	4.11467	4.30697	3.50946	4.51818
AEBP1	0.0253803	0.00639891	0.0067627	0	0.013102	0.0470246	0.165184	0.0532309	0.0075641	0.0376426	0.00749771	0.0355573
AEBP2	5.34004	5.38534	5.55904	7.54017	7.02115	7.50539	3.06236	3.16537	3.15917	6.68364	7.71583	6.49745
AEN	6.87185	7.36884	7.95576	15.1871	14.2418	11.8544	13.6328	14.8004	13.3553	15.9256	12.359	10.613
AFAP1	1.20158	0.119279	0.0945455	7.56693	0.416299	0.466742	0.874753	0.0563781	0.128181	4.76186	0.250935	0.177753
AFAP1L1	99.3847	152.617	134.368	14.1119	15.9808	12.5334	45.2926	64.5361	47.5835	11.8939	11.8913	8.93993
AFAP1L2	0.122316	0.123353	0.280287	0.051333	0.132599	0.0388501	0.0398037	0.0513072	0.131233	0.0725645	0.115628	0.226197
AFDN	1.89958	1.90803	2.09959	5.10726	3.52982	4.09681	1.91511	1.44899	1.12433	3.95275	3.30069	1.97557
AFF1	16.4973	20.0398	22.7041	17.3667	17.4311	18.1861	24.4696	21.4548	29.2825	14.7018	16.1044	10.1137
AFF2	0.243251	0.25475	0.113011	0.271577	0.270464	0.145279	0.213118	0.152617	0.174734	0.347824	0.294809	0.118839
AFF3	0.00759273	0.00382857	0.00404623	0.0258903	0.0450751	0.0200968	0	0	0	0.0180177	0.020187	0.0212745
AFF4	49.8524	42.9366	50.8912	76.3315	69.6207	68.9275	56.0531	41.3651	50.6259	64.4769	69.1185	46.7813
AFG1L	4.67483	4.88044	4.53428	4.0415	3.8197	3.32973	4.59158	3.67301	3.99625	3.33383	4.27807	3.58633
AFG2A	2.17776	2.41691	1.838	3.45467	3.42107	3.22685	1.36481	1.73375	1.99991	2.47885	3.45988	2.69188
AFG2B	7.1988	8.99559	7.38782	7.78381	14.0859	7.77143	8.19661	8.94468	8.83479	7.26398	13.9856	6.70302
AFG3L2	41.4971	45.7417	48.7166	37.4808	35.007	38.2665	37.7407	33.8151	36.8109	36.8773	37.5947	33.8252
AFM	0	0	0	0	0	0	0	0	0	0	0	0
AFMID	5.8174	8.59871	8.49927	22.235	21.1004	22.1067	4.84498	4.67121	5.29868	18.596	22.2874	20.9927
AFP	0	0	0	0	0	0	0	0	0.0330005	0.0328453	0	0
AFTPH	34.3634	35.8291	40.1596	42.6464	41.519	36.2752	36.1215	29.4186	35.8897	36.6286	40.3922	26.5631
AGA	41.9537	66.4483	59.0252	112.244	117.401	136.185	42.8832	55.0912	53.5114	105.3	122.83	130.733
AGAP1	0.370575	0.330701	0.295514	1.84333	0.977148	0.812911	0.281959	0.137924	0.111237	1.76509	0.847431	0.729074
AGAP2	9.73297	8.45533	11.4614	5.74332	5.83987	5.91137	12.1195	10.0325	12.2112	5.59393	5.70026	6.14881
AGAP3	40.7917	43.0285	40.3708	54.0072	50.3044	50.0005	31.0789	36.8331	35.6768	52.5434	48.7725	47.6453
AGAP4	3.6578	3.63884	4.38454	8.4763	11.4216	11.9538	3.629	4.14419	4.58506	8.44482	11.7837	8.87689
AGAP5	5.12069	5.63461	5.89576	12.47	14.989	14.7003	13.302	10.6233	9.26925	12.9686	15.2913	10.1338
AGAP6	4.38296	5.20078	4.10283	16.7041	19.0998	14.8238	4.81672	4.49752	4.09022	17.9657	18.8995	13.8401
AGAP9	11.9011	13.2746	8.28045	38.0826	49.7368	25.3051	33.0921	23.767	19.3493	40.3661	45.6974	18.8569
AGBL1	0	0	0	0.00727977	0	0.00734601	0	0	0	0	0	0
AGBL2	0.132361	0.123216	0.133838	0.0320474	0.0700802	0.0538983	0.579823	0.365393	0.534058	0.0201343	0.0721869	0.0456454
AGBL3	0.321909	0.483507	0.489095	0.337745	0.473784	0.50035	0.612928	0.593748	0.318434	0.325063	0.526065	0.36079
AGBL4	0	0	0	0	0	0	0	0	0	0	0	0
AGBL5	34.9041	42.4458	38.0796	42.468	53.3202	43.7728	39.6803	31.8552	33.5618	40.8395	42.1585	49.1002
AGER	0.374002	0.739033	0.546329	1.04374	1.49948	1.33464	0.333613	0.411448	0.606544	1.11953	1.07233	1.30008
AGFG1	29.8389	22.5561	28.2241	28.1151	27.1583	27.0631	23.1304	19.3704	23.6848	25.9208	23.422	26.2181
AGFG2	6.30659	5.39894	6.53121	12.6399	11.5542	10.3585	1.91417	3.05038	2.47648	12.1917	10.3293	11.4912
AGGF1	46.7891	60.7889	55.7498	70.3738	72.9858	67.8057	39.3049	33.0291	33.7154	63.5283	78.8447	58.7818
AGK	3.71572	4.39592	4.25798	5.78068	7.10194	6.5726	3.69982	3.97699	3.38843	5.79275	7.60063	6.1222
AGL	12.4871	13.7277	16.3014	4.88199	5.04295	6.22342	10.7619	8.93937	11.4639	4.77235	4.7466	4.21922
AGMAT	0.839626	0.80826	0.610151	8.64912	8.78696	8.99048	0.714122	1.06726	1.56965	9.71321	9.31267	8.12714
AGMO	0	0	0	0	0	0	0	0	0	0	0	0
AGO1	17.1375	20.3689	21.9814	15.7544	18.9238	20.5467	10.1723	9.71708	10.5	12.8302	15.6514	14.3006
AGO2	8.98827	9.25027	9.87968	9.2934	8.50203	8.81423	6.94729	6.07776	5.26972	8.94818	7.25745	6.00154
AGO3	5.92501	6.23571	6.79016	8.45819	9.01748	9.35798	6.12839	4.44881	5.34395	7.31627	8.08664	6.74167
AGO4	35.4996	44.6876	40.2156	34.3295	38.1019	39.8547	25.296	24.0119	25.9101	28.6828	32.3654	24.0199
AGPAT1	5.92792	6.11564	6.13162	10.4606	10.4819	9.96109	5.36946	5.76	5.39174	10.44	10.5974	11.7419
AGPAT2	130.431	140.01	121.709	101.347	84.8567	84.8583	86.9718	125.056	104.507	96.6675	62.2252	91.5238
AGPAT3	21.3336	21.7486	23.0424	19.8758	20.7242	19.9842	33.8171	33.488	32.7347	20.0912	20.3814	19.1945
AGPAT4	4.84152	6.49822	9.01653	5.66284	6.14634	6.91148	4.14937	6.06856	6.83052	5.29518	5.27673	5.44766
AGPAT5	3.41504	5.04914	4.72681	15.1039	13.9758	17.0802	5.26994	6.53372	7.0775	12.1413	14.542	13.211
AGPS	20.6267	24.0322	20.1507	18.833	18.658	18.2507	12.5714	12.7958	11.2443	15.9828	18.6068	12.772
AGR2	0	0	0	0	0	0	0.0511013	0	0	0	0.0371118	0
AGR3	0	0	0	0	0.0865533	0	0	0	0	0.198937	0.198123	0
AGRN	43.1091	33.6512	55.3824	51.6039	47.1472	45.44	79.7307	82.5845	94.1605	51.4128	38.0061	40.0056
AGRP	4.2694	6.93683	5.3088	1.49314	2.57131	0.502243	0.771856	0.663284	1.83792	1.96999	1.96193	0.797511
AGT	2.78095	3.72918	3.27893	4.55193	5.32043	5.01731	2.83085	2.59869	2.41646	3.69612	4.85251	5.9613
AGTPBP1	2.96115	4.43395	4.38668	14.1589	14.4682	13.8161	1.6756	2.2447	2.00683	12.2189	14.2052	9.97195
AGTR1	0	0	0.012682	0	0	0.0125978	0	0	0.0283697	0	0	0
AGTR2	0	0	0	0	0	0	0	0	0	0	0	0
AGTRAP	34.9587	32.4433	28.3968	24.0681	25.9958	26.6055	45.0121	41.063	37.4109	22.5816	24.0117	27.5806
AGXT	0	0	0	0	0	0	0	0	0	0	0	0
AGXT2	0	0	0	0	0	0	0	0	0	0	0	0
AHCTF1	13.4084	17.7603	14.0238	45.0249	44.8293	44.2586	11.5082	10.4048	8.41996	40.9104	50.3435	28.9596
AHCY	122.9	87.9913	117.71	127.415	105.899	125.302	99.0165	92.9399	115.308	128.455	99.4145	121.059
AHCYL1	181.219	140.155	190.183	268.319	260.634	254.948	201.494	132.513	170.905	246.532	283.718	219.361
AHCYL2	18.2412	16.8958	22.9485	37.7017	40.6729	36.3764	16.6348	14.0129	16.6812	33.5644	38.1194	25.7639
AHDC1	3.89367	4.43416	7.4018	1.29889	1.20807	1.48406	2.76157	2.87566	3.35632	1.28409	0.85885	1.20848
AHI1	1.27142	1.75555	1.55112	3.56908	3.46532	2.5793	0.937208	1.01967	0.735385	3.41187	3.94422	2.14714
AHNAK	277.104	335.949	368.811	72.0557	75.5327	110.132	223.908	267.95	272.467	60.4325	53.6932	48.8248
AHNAK2	4.21702	5.85289	8.55809	0.202373	0.395077	0.589588	1.96657	4.3434	4.67115	0.171645	0.295933	0.327759
AHR	10.2676	8.03569	8.67923	5.81451	6.63753	6.58556	6.14282	6.2949	7.13529	5.56288	6.79522	4.96231
AHRR	1.16521	0.941275	1.5302	7.22602	7.18132	9.08246	1.87655	1.04735	1.76468	7.17367	6.62797	6.7496
AHSA1	62.9928	92.5026	78.0538	84.9749	92.1164	99.5021	102.816	96.9944	87.08	104.47	102.621	104.316
AHSG	0	0.0156001	0	0.0162298	0	0	0	0.0432577	0	0	0.0365577	0.0693488
AHSP	0	0	0	0	0	0	0.288144	0	0.211114	0	0	0
AICDA	0.723718	0.565051	0.233894	0.0489884	0.0482068	0.0939249	0.265899	0.0848704	0.172552	0.0775601	0.0386213	0.0889626
AIDA	28.0235	30.2673	26.1994	70.1804	71.2151	65.7915	55.1319	57.0159	59.945	73.6736	81.5756	56.4562
AIF1	9.11522	15.3233	8.46496	2.77002	3.94439	3.98329	3.92349	6.57564	4.25998	1.86144	5.06368	3.77306
AIF1L	0.0776745	0.0276471	0.141225	0.901245	0.580237	0.425698	0.0669089	0.0127772	0.054469	0.75898	0.156574	0.307257
AIFM1	23.9612	31.6108	25.253	27.9455	31.3222	26.9272	24.9637	25.2996	21.492	27.8369	35.2106	25.6316
AIFM2	50.7109	52.1686	33.587	81.4156	87.7	83.7397	50.4632	62.2545	44.5317	75.494	79.4033	69.8658
AIFM3	1.18421	2.00659	2.22958	1.31184	1.43365	1.75655	1.54536	1.45406	2.04233	1.11265	0.958928	1.19249
AIG1	1.25489	1.41812	1.65052	2.83868	3.08743	2.68548	0.492355	0.858642	0.684332	2.16478	2.49245	2.95756
AIM2	0.0435305	0.0219499	0.0347967	0.011418	0.0168537	0.0345657	5.87873	10.4308	17.8319	0.0645619	0.0964465	0.103675
AIMP1	8.58207	9.74304	10.0905	13.891	14.9576	15.0738	9.37811	7.83179	7.3379	12.3058	15.4823	10.6248
AIMP2	43.3336	39.2947	47.3788	70.1302	66.2896	69.8126	42.3046	39.1309	37.754	68.683	74.6318	79.5697
AIP	35.5795	40.4881	43.7546	67.3315	71.8903	72.428	35.5515	40.7821	39.9721	73.1958	75.7515	87.3328
AIPL1	0	0	0	0	0	0	0	0	0	0	0	0
AIRE	0	0	0	0.0183194	0	0	0.0284098	0	0.020815	0	0	0
AIRIM	5.94005	5.10764	6.6272	21.6999	21.9993	23.5229	3.44775	3.2542	4.14108	22.0836	21.5663	18.0181
AJAP1	0	0	0	0	0	0	0	0	0	0	0	0
AJM1	4.22403	5.28634	7.43108	54.9305	40.3009	52.3726	5.07185	5.12338	7.0983	54.3153	33.6916	50.522
AJUBA	0	0	0	0.896345	0.759137	0.696911	0	0.0195824	0.0166959	0.781017	0.372361	0.415965
AK1	101.649	77.9793	88.4269	23.602	21.5918	23.4535	100.066	67.5452	64.1795	26.9852	19.4859	20.4477
AK2	6.63871	6.95498	6.85728	22.0599	22.9245	19.6395	9.79089	9.09226	10.548	23.1165	29.5801	20.2686
AK3	33.15	41.5396	42.4103	29.5712	31.2203	28.0391	29.8448	31.1532	29.4607	25.0232	32.6569	23.9759
AK4	37.1101	57.0613	34.4027	30.0969	30.476	25.6418	33.5713	27.0826	26.1598	30.2353	30.8615	21.7222
AK5	5.01153	1.32972	4.0492	5.91458	2.12274	2.78013	2.14537	0.343721	0.919129	5.24357	1.7495	2.22294
AK6	28.4349	38.9325	32.6	39.0739	41.0834	39.2673	24.8215	25.2919	20.4044	39.7718	52.3415	36.1266
AK7	0	0.0204959	0.0866445	0.0213233	0.0629492	0	0.0330681	0	0.072684	0.0241141	0	0.0455564
AK8	6.18841	9.58111	4.19896	9.0168	8.80096	9.04349	16.3658	18.7923	10.162	10.259	13.6364	10.3745
AK9	1.96614	1.86368	1.96064	3.62549	2.78791	2.51046	1.89474	1.15627	0.995893	3.77961	3.91371	2.39276
AKAIN1	0.0329209	0	0	0.0690807	0	0	0	0	0.0392456	0.0976526	0	0
AKAP1	10.0424	11.784	13.8362	9.39954	7.74322	9.03341	9.96083	9.40674	13.0957	8.47851	8.03043	7.80799
AKAP10	24.3952	29.1094	26.2158	29.4803	30.6758	30.6539	22.1437	19.435	19.7535	28.0647	26.6057	19.358
AKAP11	14.4448	16.4837	18.7413	36.6793	30.4853	35.3292	13.1811	10.3109	14.9547	33.2885	32.7088	23.2995
AKAP12	0.0275364	0.072202	0.023479	0.548929	0.289986	0.186585	0.152334	0.0847042	0.0459573	0.548894	0.416493	0.111104
AKAP13	27.4482	30.1588	36.078	30.8733	32.1221	34.4816	29.9207	29.98	38.3401	27.1564	28.2491	20.2033
AKAP14	0.139787	0	0	0.256661	0.324728	0.147998	0.0568616	0.0977265	0.291625	0.0414648	0.123885	0.235006
AKAP17A	0	0	0.00965893	0.0570496	0.0187131	0.0191896	0	0	0	0.0322582	0.0535435	0
AKAP3	1.44468	0.815068	1.57207	1.34615	0.531956	1.3691	3.58346	1.94935	3.10724	1.88195	0.704333	1.42668
AKAP4	0	0	0	0	0	0	0.0147003	0	0	0	0	0
AKAP5	2.67669	1.45069	5.81246	0.152836	0.169197	0.308453	0.503663	0.509196	1.46522	0.140432	0.311989	0.0918361
AKAP6	1.47388	0.348184	1.03542	0.159885	0.118001	0.1084	0.499774	0.119853	0.167473	0.149734	0.106917	0.13877
AKAP7	1.89055	2.48959	1.72078	2.7267	2.15623	2.6688	4.32178	4.76977	5.87343	1.82295	2.89863	1.9788
AKAP8	14.072	13.6373	13.1503	25.3774	25.5397	27.2358	15.8766	11.7336	13.7292	26.3127	27.5033	23.2394
AKAP8L	9.0695	10.4803	9.48041	17.5222	20.3104	18.2761	19.4991	17.609	17.44	18.82	21.6999	19.6487
AKAP9	5.11497	5.85332	5.95408	18.0888	18.3346	18.6732	6.52103	5.23488	5.55457	15.778	18.9399	11.3088
AKIP1	47.2063	55.2225	58.7359	31.7803	31.7131	33.0866	53.4848	43.1583	48.3884	33.2437	36.3454	31.7859
AKIRIN1	100.592	87.7597	99.4111	73.8099	74.583	91.328	99.615	88.9593	91.4861	73.403	72.4847	79.4054
AKIRIN2	148.685	135.926	172.172	176.243	153.115	177.063	200.716	188.92	275.594	156.889	147.882	183.17
AKNA	8.02568	11.4074	9.11275	40.5548	49.7205	37.4228	6.18231	8.37226	8.19243	40.7073	38.1987	30.0566
AKNAD1	1.24264	1.288	1.08162	2.35403	1.97435	2.06847	1.3367	0.965271	1.01227	2.38363	2.53703	0.936224
AKR1A1	269.669	289.377	315.398	177.834	161.215	210.939	256.711	307.727	292.058	188.839	177.426	221.713
AKR1B1	59.1723	110.36	56.351	84.0129	114.165	73.4711	61.6856	99.4358	59.3442	97.4149	108.194	80.5023
AKR1B10	0.0210178	0	0	0	0	0	0.0683957	0.176325	0	0.0748137	0	0
AKR1B15	0	0	0	0	0	0	0.21845	0.0375444	0.0960308	0	0	0
AKR1C1	0.404399	1.66131	3.6256	1.61605	3.32176	10.7227	1.44178	1.43023	5.66457	2.97773	3.75963	11.531
AKR1C2	0.192222	0.366935	0.321943	0.165664	0.489062	2.14415	0.156381	0.230372	0.47467	0.34211	0.332597	2.48523
AKR1C3	4.18047	4.291	1.94355	3.60521	3.94473	3.53295	0.989016	1.33555	0.310552	2.3697	3.79653	2.69723
AKR1C4	0	0.155817	0	0.24316	0.358921	0.204478	0	0	0	0.320817	0.13693	0.0432919
AKR1C8	0.0158508	0	0	0.133044	0.196382	0.0671275	0.0515813	0	0	0.2633	0.0374604	0
AKR1D1	0.0197591	0.0199268	0.0210596	0.0310967	0.0204004	0.0104599	0.0321499	0	0	0	0.046697	0.0221457
AKR1E2	0.745104	1.37525	1.0189	1.81427	1.93047	1.32471	0.50324	0.746965	0.536304	1.48458	2.25929	1.46536
AKR7A2	200.302	222.007	206.541	125.787	147.019	128.881	192.897	195.797	178.19	135.397	152.055	149.36
AKR7A3	6.90249	6.91203	7.92669	3.36602	4.31605	3.55104	6.48549	6.32086	7.35937	4.03727	4.71002	5.44802
AKR7L	0.967348	1.11492	0.736441	0.906191	0.873899	0.640107	0.899407	0.652129	0.494226	0.983804	1.06142	0.755058
AKT1	27.5234	29.8968	32.0813	25.8866	26.9228	29.8047	30.0719	24.9095	25.5732	25.3479	25.1493	27.0116
AKT1S1	29.1254	24.2749	27.6221	70.7985	65.5718	63.7733	29.4979	21.9854	29.5343	78.7429	62.2963	71.9393
AKT2	14.7681	15.794	17.1176	21.8923	22.2091	21.4062	14.0675	16.5421	17.5833	21.3551	18.1624	18.4756
AKT3	1.784	1.76468	1.88322	7.28221	6.29799	6.64309	1.37195	1.56456	1.66707	5.94049	6.20167	5.1423
AKTIP	11.114	12.2626	11.0581	51.6241	49.7617	45.8942	8.50464	7.41826	5.65014	49.2506	55.374	48.1078
ALAD	24.8942	39.103	37.3543	29.212	31.1569	37.0698	20.2862	25.3882	25.2097	26.0066	31.4269	28.2252
ALAS1	554.894	313.885	402.484	224.645	187.046	205.96	835.575	566.61	607.616	222.092	160.083	171.711
ALAS2	0.0570812	0.172696	0.0608382	0.0598892	0.255379	0.181303	0.0619175	0.106416	0.0226825	0.0903035	0.112417	0.0639756
ALB	0.103614	0.0696621	0.0368113	0.163067	0.249612	0.100559	0.716505	0.531209	0.370561	0.143429	0.408121	0.0387096
ALCAM	116.118	123.877	117.183	73.0466	78.6316	78.4739	178.617	134.348	140.286	64.0077	78.7698	55.6888
ALDH16A1	26.9888	19.5063	24.1396	32.5005	22.3803	24.4655	30.4005	22.1966	24.6825	30.7784	16.6965	27.023
ALDH18A1	23.6672	24.9565	24.0745	167.276	160.02	162.169	11.2217	14.9652	10.9985	164.646	168.712	144.23
ALDH1A1	230.415	358.726	230.825	114.029	179.129	205.832	192.445	301.702	251.173	76.5765	146.889	135.331
ALDH1A2	28.7182	40.2959	36.411	1.6117	2.01072	2.34919	20.6861	28.7298	20.269	1.96284	1.94963	1.80015
ALDH1A3	1.01872	0.667783	1.23506	0.387451	0.276091	0.296603	1.36747	0.373902	0.607215	0.362616	0.285896	0.342527
ALDH1B1	11.2168	14.9397	15.1443	13.8959	21.2203	7.13235	7.66214	12.8944	10.4284	13.5029	22.7605	4.83805
ALDH1L1	0.00626333	0.0126329	0.00667557	0.354858	0.161665	0.165781	0	0.00875751	0	0.379007	0.155423	0.203575
ALDH1L2	2.331	2.28101	1.29511	117.938	112.283	113.904	3.21038	3.64616	2.02586	100.385	103.34	79.5595
ALDH2	71.2989	60.0215	34.8065	126.332	114.514	112.427	82.5994	68.412	45.6525	111.787	105.141	94.5646
ALDH3A1	0.0516324	1.04885	0.212261	0.0309556	0.327464	0	0.15602	0.536294	0.114311	0	0.427082	0.0330678
ALDH3A2	12.5941	19.9906	13.7962	6.15025	6.6119	8.01312	8.11455	10.9907	7.45123	4.82476	6.51432	5.68177
ALDH3B1	77.3091	89.9138	124.654	53.0646	65.6579	75.5885	70.2317	86.1848	107.27	50.3054	58.2027	73.6865
ALDH3B2	0.0356471	0	0.0151973	0.0374006	0	0.0226446	0	0.0498424	0.0169982	0.0169183	0.033698	0.00799051
ALDH4A1	69.0965	59.2994	57.9198	21.0019	12.5054	14.9136	76.1018	55.9769	59.6131	18.9346	9.63659	12.6404
ALDH5A1	15.8207	24.6618	26.5996	26.0418	28.1109	30.2688	7.77317	11.1874	11.1197	18.9331	24.4854	21.9481
ALDH6A1	8.16136	10.9575	10.7759	36.1535	37.1163	31.7985	6.53393	6.73955	6.61652	31.5028	38.6927	25.3192
ALDH7A1	4.49884	3.32301	4.3441	6.02047	3.04282	4.84053	2.59867	1.74118	2.19851	5.87266	3.24196	4.01206
ALDH8A1	0.317343	0.890908	0.466208	2.27668	2.41746	1.3621	1.21411	1.30716	0.685048	1.29242	2.97965	0.990113
ALDH9A1	165.74	149.333	141.419	140.749	126.737	137.396	120.143	104.952	103.255	135.615	146.714	110.933
ALDOA	1249.14	1162.59	1147.3	1497.05	1382.58	1365.77	1073.43	1252.87	1191.12	1763.55	1322.86	2044.78
ALDOB	0.0360122	0	0.0479781	0.0377838	0.0278857	0.0762552	0.395517	0.201412	0.150258	0.0213645	0.0425541	0.0706332
ALDOC	3.50543	9.6759	5.83947	10.5569	14.1417	11.2303	2.02797	5.42781	3.01809	9.3814	15.6944	14.2747
ALG1	10.2717	11.3304	12.4991	12.9728	14.3941	13.389	9.01006	10.7809	11.1319	13.4819	13.9276	13.1038
ALG10	3.26936	3.19934	4.07626	2.06181	2.72949	2.45377	2.50922	2.98181	2.48976	2.0389	2.66576	1.53088
ALG10B	2.13992	2.43486	2.39503	2.60064	3.09046	2.68787	1.78628	1.48105	1.84043	1.98951	2.4577	1.81681
ALG11	4.81324	5.93108	5.93683	14.8181	14.1845	14.1529	5.54136	5.60099	5.78836	13.1017	13.0433	8.0636
ALG12	18.0816	17.4492	18.931	36.108	31.922	31.9627	15.5067	16.6219	16.4703	42.1022	28.6851	36.7803
ALG13	5.98836	6.07445	5.69979	9.1971	8.942	9.13547	5.70603	4.19217	5.05013	8.42733	8.36421	6.95598
ALG14	6.46007	6.33912	5.81564	8.39193	8.6241	7.99749	3.66667	5.12547	3.69656	7.31558	8.97567	7.92058
ALG1L2	0.242546	0.152878	0.161569	1.33601	2.03465	0.930877	0.443975	0.25435	0.469859	2.01449	1.57634	1.29125
ALG2	25.7571	22.8891	24.3522	55.9502	64.5979	61.2885	19.4936	20.3706	18.9962	55.05	70.0776	59.5126
ALG3	29.9466	24.2259	29.8128	46.1179	49.4202	43.7035	26.5971	27.2351	28.1774	47.9252	45.8056	51.4693
ALG5	6.61532	7.31914	6.68861	12.6281	13.6759	12.1002	6.31985	6.83458	5.22353	12.567	16.064	11.5219
ALG6	5.76314	6.74923	6.49726	3.34712	2.99299	2.63598	5.19072	4.77088	4.5885	2.44392	3.35995	2.91481
ALG8	9.15044	8.99062	8.27405	7.60974	7.79816	6.01219	10.2988	8.58872	6.87692	8.09628	8.2077	6.09802
ALG9	7.49532	8.32883	7.66251	7.77972	8.82038	7.77853	5.55213	5.9164	5.44962	7.93612	8.86054	7.7736
ALK	0.294945	0.875817	0.716037	0.0859595	0.135341	0.0578279	0.257725	0.336028	0.240918	0.0842487	0.0645414	0.0795814
ALKAL1	0	0.115953	0	0	0	0	0	0	0	0.045474	0	0
ALKAL2	0.177304	0.303974	0.925973	0.111616	0.0915292	0.319123	0.173094	0.297492	0.697514	0.0420748	0.188561	0.377567
ALKBH1	15.214	16.4749	16.3881	24.0875	24.5916	22.4583	15.0759	16.5472	16.3975	24.5323	23.2973	22.6841
ALKBH2	2.56157	3.37177	3.11392	9.96238	11.0461	9.85699	2.17601	2.5316	2.52635	10.5583	13.3353	10.5038
ALKBH3	16.3981	20.8207	17.3003	36.0003	40.7441	33.3372	12.6393	18.1653	16.8867	32.6041	39.5882	32.2761
ALKBH4	8.04951	8.97391	10.3243	9.22482	11.0653	9.19642	8.41087	7.99082	7.80689	8.88534	9.13558	10.0921
ALKBH5	82.4233	94.101	90.6277	534.92	409.719	464.34	69.7606	55.8165	58.0566	574.074	442.678	491.644
ALKBH6	8.00229	6.87895	7.12075	7.20072	7.5052	6.96967	5.74297	5.55531	4.67522	7.31223	7.66296	7.78623
ALKBH7	109.556	97.7642	102.459	348.682	335.551	305.458	61.0721	77.5088	70.6365	336.463	311.793	387.994
ALKBH8	2.43349	2.50239	2.58637	6.24674	5.70246	5.9562	1.92414	1.72995	1.64608	4.66359	7.01118	3.73104
ALLC	0	0	0	0	0	0	0	0	0	0	0	0
ALMS1	1.02614	1.723	1.32146	5.24393	4.99278	5.75511	0.509054	0.716481	0.500361	4.56151	5.11031	3.8658
ALOX12	5.5125	5.57637	7.35771	7.04718	7.16241	6.71624	11.5359	10.0318	8.81599	6.4199	6.11302	4.88561
ALOX12B	0	0	0	2.24098	1.36162	1.30522	0	0	0.034178	2.44924	1.52451	2.12076
ALOX15	0.244098	0.50406	0.718548	0	0.0480038	0.147678	0.0945641	0.243787	0.30485	0.0551667	0.0824113	0
ALOX15B	13.9026	9.85198	6.80153	7.6954	5.50834	8.81837	17.9348	14.427	23.6747	11.9968	5.83918	11.8779
ALOX5	42.8267	22.4251	35.4836	8.59223	7.62947	7.04849	18.4537	17.7095	16.1453	8.81104	6.5168	4.81332
ALOX5AP	77.8148	43.0926	178.663	115.182	75.5632	233.43	88.286	37.5705	143.497	113.524	85.4012	211.946
ALOXE3	0	0	0	0.0856382	0.150486	0.0246907	0	0	0.0139006	0.0968467	0.0275572	0.0522751
ALPG	0	0	0	0	0	0	0	0	0	0	0	0
ALPI	0	0	0	0	0	0	0	0	0	0	0	0.0330389
ALPK1	22.8294	18.317	24.7697	52.2576	42.2766	44.5629	25.9065	19.3288	27.3466	43.2953	38.5781	30.44
ALPK2	0.0533252	0.0293332	0.0103336	0.259397	0.360365	0.333613	0.0473263	0.0271128	0.0115582	0.264588	0.200493	0.277096
ALPK3	48.064	23.5293	32.1662	2.03943	1.56351	1.10078	35.0109	14.7349	17.4871	2.49408	1.16181	0.709305
ALPL	2.27755	8.98371	8.36882	7.8625	10.9988	8.42021	1.62875	7.28071	6.17467	8.48839	9.83183	9.12977
ALPP	0	0	0	0	0	0	0	0	0	0	0	0
ALS2	1.07435	1.21148	1.05266	1.80677	1.68396	1.43772	0.882595	0.678792	0.666581	1.58037	1.4517	0.842529
ALS2CL	1.72732	1.3425	1.31847	7.64433	5.47416	3.64038	1.4845	0.90796	0.681229	8.91065	5.65138	3.9374
ALX1	0.0886788	0	0	0.0930411	0	0	0.144288	0.247985	0.105716	0	0	0.0496947
ALX3	5.04563	7.29816	7.62737	12.4015	12.3282	10.6202	6.86867	4.91876	6.92563	11.6634	12.1857	11.9409
ALX4	0	0	0	0.292136	0.202298	0.207448	0.0335589	0.0288385	0	0.269192	0.243718	0.242721
ALYREF	160.455	160.824	143.657	189.431	224.053	241.405	100.025	130.892	98.3418	206.3	269.854	266.244
AMACR	9.35357	5.09078	8.51774	6.85938	4.77306	5.49082	7.83862	4.25207	6.03607	6.15955	5.8984	5.42813
AMBN	0	0	0	0	0	0	0	0	0	0.047173	0	0
AMBP	0.146759	0.126861	0.0670365	0.0439939	0.173168	0.133183	0.204677	0	0.199948	0.0497519	0.198193	0.0234978
AMBRA1	20.7106	19.0671	24.1561	18.8737	18.8447	17.7851	27.3472	23.7546	32.1158	18.4327	16.5425	16.006
AMD1	42.1668	38.073	52.0626	13.2669	12.7049	13.2296	43.6222	42.4016	53.7176	11.6374	12.026	10.1256
AMDHD1	29.0732	7.34111	13.3967	6.09141	1.35402	5.50719	3.4046	1.83371	3.86463	5.12279	1.32334	4.4261
AMDHD2	16.9562	24.8273	22.9498	22.4604	25.2339	22.2842	10.4298	16.9427	12.7071	21.6236	20.8908	23.7213
AMELX	0	0	0	0	0	0	0	0	0	0	0	0
AMELY	0	0	0	0	0	0	0	0	0	0	0	0
AMER1	1.25047	1.21857	1.63227	7.23064	6.66559	6.96918	2.08035	3.16289	3.92776	5.83476	4.67361	4.48795
AMER2	0	0	0	0	0	0	0	0	0	0.00339102	0	0.00640633
AMER3	0	0	0	0	0	0	0	0	0	0	0	0
AMFR	115.828	77.3463	86.3329	99.4318	80.9136	87.4059	103.416	68.0942	71.5948	111.113	76.3608	87.4634
AMH	0.0915896	0.0923666	0	0.496492	0.567372	0.323232	0.298049	0.256125	0.0363952	0.851266	0.198417	0.205304
AMHR2	0.0288661	0	0.0205107	0.0201907	0	0.0203745	0.0313118	0	0	0.03425	0	0
AMIGO1	2.77684	7.74561	6.62062	0.943079	3.03268	2.05627	0.391749	1.95254	0.774961	0.933197	3.16747	1.97888
AMIGO2	0.0587955	0.326118	0.194262	0.0431814	0.0607036	0.0995986	0.0765324	0.361719	0.147192	0.0558093	0.180638	0.0724865
AMIGO3	3.03986	4.31693	5.17948	10.5445	10.4617	11.8884	2.72541	2.66011	3.10617	12.8325	6.86646	13.3267
AMMECR1	1.80818	1.32553	1.96976	1.35999	1.29706	1.04946	2.05	1.41135	1.56257	1.45614	1.32575	0.948178
AMMECR1L	4.80627	4.06846	4.45388	6.54446	6.82468	5.3896	3.63695	2.88548	3.26949	6.34248	5.75466	3.79355
AMN	16.3752	13.7433	21.0284	25.0869	20.3496	23.1442	20.0841	15.1295	22.5591	25.3703	19.8556	31.6965
AMN1	2.13204	2.75563	2.70334	2.42976	1.99882	2.0108	2.5918	2.17583	2.20568	2.03539	2.93923	2.29342
AMOT	0.0253985	0.04269	0.0406053	0.0799439	0.18356	0.242014	0.0551009	0.00591879	0.0100927	0.0904071	0.130053	0.104376
AMOTL1	1.31916	1.3747	1.06035	0.703562	0.385893	0.535383	0.357733	0.760848	0.504542	0.632603	0.415679	0.190972
AMOTL2	0	0	0.00845157	0.187194	0.0286545	0.0503727	0.258045	0.321534	0.581365	0.216399	0.0374805	0.0266622
AMPD1	0	0	0	0	0	0	0.215124	0.166378	0	0.0313748	0	0.0296366
AMPD2	10.1314	7.01403	11.1482	23.9536	21.056	22.4248	6.1456	5.15572	6.4657	24.5533	17.3435	20.7246
AMPD3	148.531	138.676	150.144	42.8018	48.3919	74.1641	187.979	152.475	195.799	40.9896	43.4215	52.6894
AMPH	0.065677	0.0165585	0.1225	0.120589	0.101713	0.0695349	0.200367	0.126267	0.176163	0.136372	0.10671	0.202426
AMT	0.544787	0.63631	0.524518	0.624827	0.678124	0.520021	0.524996	0.51273	0.518191	0.586187	0.59397	0.548348
AMTN	0	0.0488206	0	0	0	0	0	0	0	0	0	0
AMY1A	0.122684	0.0494899	0	0.0257438	0	0	0.0399236	0.0343078	0	0	0.0869821	0.0275004
AMY1B	0.135335	0.191076	0.173091	0.198789	0.251508	0.257912	0.176161	0.378455	0.32267	0	0.127935	0.0303361
AMY1C	0	0	0.0208573	0.0205319	0.0202044	0.0207188	0	0	0.0466578	0	0	0.0219329
AMY2A	0.250122	0.189183	0	0.0656065	0.0645598	0.0331018	0.254357	0.0437157	0.0372719	0	0.147779	0
AMY2B	6.25291	9.35215	9.01428	8.94554	11.6385	8.90826	8.21827	7.27126	6.54099	5.45352	9.25069	6.12863
AMZ1	5.85983	13.3728	5.00468	15.016	26.9646	13.3366	4.9756	12.176	4.85292	17.2438	20.5574	10.3603
AMZ2	33.8115	39.0337	47.0157	47.039	47.9428	51.5722	33.812	31.797	37.0297	42.5128	54.9741	50.6012
ANAPC1	10.166	10.4472	12.8089	13.1843	13.8773	13.7656	11.5324	11.2516	10.9797	15.0016	12.1539	10.0785
ANAPC10	6.70432	8.22891	7.95537	10.1947	12.5069	11.9869	5.97227	6.80801	6.64009	9.7514	11.7474	9.77489
ANAPC11	50.772	43.3667	45.3041	39.328	43.0566	44.0495	36.4131	43.9189	29.7396	42.0881	57.1474	44.2327
ANAPC13	23.9853	33.5848	25.7699	78.8336	82.5967	63.7924	19.4669	24.3225	20.1278	68.3769	82.9193	61.1888
ANAPC15	34.2242	34.1779	33.7038	14.8695	17.1064	21.0485	21.0684	26.3736	21.4148	16.8157	20.4178	20.8815
ANAPC16	29.7554	32.4723	30.537	78.7198	74.01	70.2909	23.5695	19.5964	21.1321	72.285	76.2742	71.9933
ANAPC2	17.7616	20.4105	21.697	34.8657	37.6915	37.0776	16.7479	19.9753	20.3542	36.4635	28.8696	32.6616
ANAPC4	13.4845	15.5212	15.7733	14.7888	13.796	14.6647	12.0875	12.0752	12.9696	12.033	14.4729	10.6104
ANAPC5	23.489	28.0964	26.5457	55.8186	54.2906	56.9192	26.4937	23.9111	22.8996	51.9178	53.8368	52.577
ANAPC7	64.2057	69.1184	72.3807	15.9719	15.7329	19.2481	47.2779	45.8226	43.5582	15.1154	17.6637	16.7537
ANG	4.57376	14.2131	6.37692	28.8205	34.5105	29.5895	2.29315	8.06827	4.40636	28.3962	26.1747	29.8332
ANGEL1	54.6836	59.9508	75.4802	45.5783	51.4573	59.6273	54.0869	46.2339	61.3808	41.1688	42.2427	49.2119
ANGEL2	7.28762	7.52611	8.09091	11.316	13.0286	12.402	9.64381	8.20564	8.96616	10.2889	11.3025	9.01209
ANGPT1	0	0	0.0101275	0.109664	0.107915	0.150903	0.108225	0.0664298	0.130267	0.0958317	0.162808	0.149096
ANGPT2	0.334123	0.372163	0.430527	1.04645	0.695083	0.908134	0.316452	0.439287	0.576665	0.857971	1.03124	0.905457
ANGPT4	2.39161	7.52765	6.15788	0.303752	0.467852	0.519745	0.102404	0.369599	0.315119	0.253897	0.178488	0.112862
ANGPTL1	0.0467617	0.0117896	0.0622993	0	0	0.0247543	0.190214	0.0653831	0.0836183	0	0	0
ANGPTL2	0.440175	0.704465	0.346761	0.0200795	0.0395183	0.0202622	0.264684	0.508425	0.182519	0	0.113073	0
ANGPTL3	0	0	0	0	0	0	0.05005	0	0	0.0547465	0.0363483	0
ANGPTL4	0.057902	0.155715	0.452562	3.12864	2.8396	3.71906	0.989224	1.13344	0.586722	3.01141	2.20085	3.09335
ANGPTL5	0	0	0	0	0	0	0	0	0	0	0	0
ANGPTL6	29.7029	23.2798	31.4473	34.1181	33.1148	35.213	75.8427	74.0379	87.4832	33.1721	32.7055	39.4724
ANGPTL7	0	0	0.04447	0.0437763	0.0430779	0	0.0678884	0	0	0	0	0.0467633
ANGPTL8	1.13776	1.35603	1.98433	1.46503	0.800921	0.876067	1.26221	0.795419	1.60295	1.7795	0.488887	0.811478
ANHX	0	0	0	0	0	0	0	0	0	0	0	0
ANK1	0.211923	0.165873	0.175303	0.321907	0.212269	0.234418	0.190422	0.114988	0.0904969	0.326509	0.358811	0.255244
ANK2	0.635316	0.51525	0.604721	1.06776	0.782476	0.880646	0.553456	0.465978	0.471716	1.07407	0.847278	0.572624
ANK3	0.0357065	0.0460921	0.0822024	0.0134867	0.0103223	0.0393161	0.0395065	0.0279583	0.0238372	0.0135572	0.00337543	0.0160077
ANKAR	1.22088	1.49707	1.81877	2.49637	2.61411	2.24001	1.1964	1.2027	1.13292	2.00827	2.55744	1.55493
ANKDD1A	4.52554	3.37803	35.1842	4.83789	3.54662	6.37592	6.55174	4.9924	36.4055	3.98281	5.11183	4.99226
ANKDD1B	0.101905	0.134884	0.0407294	0.193788	0.223575	0.121377	0.20726	0.231538	0.197409	0.181367	0.173098	0.0571063
ANKEF1	0.168663	0.0755971	0.289619	0.0983109	0	0.128967	0.0609843	0.0524061	0.033511	0.0889424	0.188229	0.157528
ANKFN1	0	0	0.00900404	0.0531816	0.109027	0.0536655	0.0137457	0.0118122	0.010071	0.130308	0.0698785	0.0568102
ANKFY1	22.5744	23.1049	27.4467	14.8551	16.0127	18.2804	44.6144	43.0829	53.7094	13.4131	15.3067	11.7744
ANKH	28.4122	15.7168	21.7537	16.3625	14.5867	15.9196	11.1136	6.5447	6.02845	16.8143	11.4748	11.7751
ANKHD1	25.2461	28.5989	30.8052	71.2159	68.3318	66.8161	27.6332	21.6053	25.0617	65.6849	58.6494	43.4894
ANKHD1-EIF4EBP3	36.4993	41.96	44.8903	103.644	100.732	96.8608	40.2433	32.8017	37.9253	96.551	87.2761	67.7117
ANKIB1	17.966	20.6131	23.4867	62.9387	65.1726	60.3044	38.3296	33.3086	42.7751	55.5572	60.8404	37.1953
ANKK1	0.144603	0.0833314	0	0	0.063984	0	0	0.115535	0	0.098042	0.0488203	0
ANKLE1	0.468545	0.23626	0.233046	0.639072	0.620813	0.496067	0.152473	0.109188	0.27928	0.722714	0.461382	0.341338
ANKLE2	19.3965	22.667	19.7706	18.8269	20.683	19.4315	21.48	18.8422	16.6006	21.3387	22.4169	16.8267
ANKMY1	3.70307	3.58768	4.02573	10.5035	11.119	10.0881	3.23284	3.378	2.88008	10.5086	10.6104	9.02481
ANKMY2	24.6886	35.0231	23.9151	53.5429	55.3583	45.6914	31.545	36.2294	33.172	51.2826	66.925	45.5799
ANKRA2	13.6063	15.7583	14.2666	49.5654	56.841	51.7806	13.8973	11.9579	12.0238	48.3537	63.5948	38.7736
ANKRD1	8.61155	1.53062	2.28579	5.01954	0.987892	0.454123	12.3475	1.1072	5.31	32.1016	1.09167	4.5115
ANKRD10	36.3558	44.5289	41.9534	65.6853	76.8975	57.6093	50.4157	45.1677	52.7235	66.546	73.4082	47.1716
ANKRD11	17.0118	14.663	18.6171	24.5173	26.6464	27.7596	18.0549	13.3439	14.4393	25.477	22.1798	20.5678
ANKRD12	6.0335	6.76978	6.81837	11.2486	11.3916	10.8431	5.00282	4.73577	4.92816	9.11089	10.1236	7.06534
ANKRD13A	25.14	27.7238	30.1736	20.2216	23.7177	23.7256	32.4445	29.6552	34.7677	20.1262	26.1883	23.8208
ANKRD13B	0.538371	0.551041	0.924939	0.994818	0.978947	0.791187	0.156891	0.247175	0.258636	0.762727	0.674149	1.13474
ANKRD13C	16.4302	16.7935	17.0586	20.8193	20.009	19.8267	11.9217	10.3601	11.3135	17.5001	21.5738	16.2035
ANKRD13D	17.3575	19.668	20.9565	19.0876	21.3984	24.3642	13.7386	15.801	13.7984	18.1254	16.7892	23.091
ANKRD16	4.54983	3.15109	3.85606	3.39331	3.6448	3.2733	3.63905	2.78993	3.04525	3.59028	3.4849	3.64942
ANKRD17	28.849	31.4361	36.2276	44.1135	44.3079	46.5281	33.0078	27.5942	31.4769	39.5033	39.1834	29.9595
ANKRD18A	0.0621031	0.06263	0.191217	0.166515	0.170983	0.109585	0.0898199	0	0.0246781	0.253808	0.179384	0.0309351
ANKRD18B	0	0	0.00592222	0	0	0	0	0	0	0.0131857	0	0
ANKRD2	0.445736	0.61006	0.848346	0.267236	0.131486	0.101125	0.725253	0.57872	1.8598	0.151106	0.0752438	0.142735
ANKRD20A1	0.1486	0.29972	0.175978	0.0173233	0.0340938	0.0349618	0.0805949	0.346291	0.12794	0.0195906	0.0390208	0.0185053
ANKRD22	0.109573	0.0552515	0.0291963	2.75913	2.19188	2.14618	0.490286	2.41302	0.42453	1.99891	2.00691	2.71712
ANKRD23	2.53393	3.04914	2.7152	6.77724	6.31343	5.75908	1.29072	1.74297	1.56171	6.56168	5.29213	5.75617
ANKRD24	1.86706	1.10476	3.01538	6.29648	5.02567	8.73393	4.61881	2.66384	4.51965	5.59474	4.27737	6.1389
ANKRD26	1.55338	1.46865	1.5102	1.64081	1.12699	1.54462	1.07589	0.796145	0.929037	1.65008	1.67433	0.852856
ANKRD27	7.90735	8.92281	8.08193	31.3718	34.8712	30.4793	5.99119	5.75034	5.55011	30.4488	33.4153	27.0771
ANKRD28	22.9067	22.6793	20.5682	10.1392	10.1915	11.6539	13.8872	12.6324	10.4174	8.09797	9.71364	6.54591
ANKRD29	2.3783	1.62059	2.55351	0.39238	0.301656	0.278403	3.55594	2.56553	3.19048	0.325868	0.17953	0.26852
ANKRD30A	0	0	0	0	0	0	0	0	0.011389	0	0	0
ANKRD30B	0.0237404	0	0	0	0	0	0	0	0	0	0	0
ANKRD30BL	0	0	0	0	0	0	0	0	0	0	0	0
ANKRD31	0.0462129	0.0621399	0.0820908	0.0161621	0.0397605	0.0163091	0.0626604	0.118462	0.0183637	0	0	0.0431621
ANKRD33	0	0	0	0.012601	0	0	0	0	0	0	0	0.0134608
ANKRD33B	0.227446	0.212991	0.0750334	6.4204	5.33393	5.03399	4.00033	3.68751	2.69851	5.66079	4.75454	3.11363
ANKRD34A	0.349968	0.657192	0.926073	0.25323	0.473461	0.370525	1.02104	0.809928	0.54668	0.672977	0.342241	0.365186
ANKRD34B	0.129486	0.0870564	0.0460029	0.0301902	0	0.0304649	0.795923	0.321867	0.531694	0	0.0170009	0.0161251
ANKRD34C	0	0	0	0	0	0	0	0	0	0	0.02535	0
ANKRD35	0.665555	1.5981	2.88811	0.399026	0.507185	1.89584	0.180486	0.908435	0.717856	0.282032	0.54303	2.30887
ANKRD36	0.900684	1.04669	0.67457	1.05876	1.08071	1.20429	0.705741	0.804501	0.377254	1.05554	1.44609	0.478692
ANKRD36B	1.55221	1.51821	2.88815	1.15932	1.04425	1.51031	1.61714	0.952331	1.97587	1.03705	1.34714	0.89114
ANKRD36C	1.46417	1.77191	2.0862	1.18045	0.594067	0.979059	1.54643	1.04876	0.99216	1.03016	1.13522	0.535489
ANKRD37	11.7468	18.4505	11.4615	38.1952	39.3802	33.959	11.4376	11.5862	12.4127	38.7754	45.5662	44.0188
ANKRD39	38.9982	45.2718	40.083	52.4483	46.8263	45.9856	21.6539	30.0876	25.7316	58.92	48.3513	56.398
ANKRD40	57.2611	64.6304	64.5376	74.8448	78.8186	73.5876	45.646	46.5052	41.6813	63.1697	69.3885	56.7169
ANKRD40CL	0	0.0234262	0	0	0	0.061484	0.0377959	0	0	0	0.0274488	0
ANKRD42	4.37515	5.9119	5.02441	28.4101	27.2662	28.4246	4.27273	3.53269	3.79863	26.1275	29.2304	18.7937
ANKRD44	7.93205	10.8602	9.55859	13.2347	15.2415	15.8519	9.88688	8.23623	11.2043	9.90166	13.5062	8.67787
ANKRD45	0.0427584	0.0323409	0.0227863	0.0224309	0.0441461	0	0.121751	0.134518	0	0.0253667	0.0252629	0
ANKRD46	3.05423	2.9276	3.81329	7.26347	7.27973	6.65821	4.92218	3.514	3.25263	7.04068	7.80242	6.04425
ANKRD49	5.50275	5.03818	5.27057	7.47066	8.82177	7.65575	4.23677	3.32507	4.29087	5.92757	8.23958	7.37089
ANKRD50	11.6155	13.3371	12.2886	7.27335	8.42397	6.56439	10.4961	6.30824	5.90522	8.92966	7.52913	4.1029
ANKRD52	25.0649	21.9758	25.6893	38.5957	37.2638	33.2513	22.0944	19.3271	17.4528	36.74	27.0959	24.7514
ANKRD53	0	0.0196701	0.0207884	0.225105	0.100688	0.175528	0.206283	0.381805	0.302274	0.289281	0.103715	0.240465
ANKRD54	7.62704	7.43842	8.4292	17.9691	16.9515	15.4732	5.36275	4.65098	4.15598	18.334	16.1092	16.3713
ANKRD55	0.240545	0.153212	0.161922	0.13283	0.11764	0.0536157	0.0411987	0	0.0754626	0.0600862	0.0299201	0.0283787
ANKRD6	4.72036	5.01449	5.447	3.66454	4.46296	3.50959	3.15497	3.13254	2.91226	2.95132	4.07173	2.85426
ANKRD60	0.0346698	0	0	0.0363753	0	0	0	0	0	0	0	0
ANKRD61	1.16211	0.83712	1.76942	3.26592	1.84259	2.54863	1.14802	0.870473	0.890597	1.92055	1.42226	1.3955
ANKRD62	0	0	0	0.00906059	0	0	0	0	0	0	0	0
ANKRD63	12.6854	9.59476	12.4875	1.00349	0.441766	1.30575	4.66863	5.01491	4.50074	1.06017	0.475866	1.02964
ANKRD65	0.401287	0.0952216	0.100635	0.0990653	0.0731136	0	0.364873	0.264041	0.112561	0.140039	0.167359	0.0793686
ANKRD66	2.76963	6.27686	6.43908	0.0159663	0.0628464	0.0322233	5.81875	6.17055	4.95259	0	0.107893	0.0511673
ANKRD7	0.0282112	0	0.0601359	0.0295989	0.116507	0.0149341	0.0459021	0.0394454	0.033631	0.100419	0	0.0632371
ANKRD9	8.77216	9.56387	8.04762	5.47787	3.75684	3.1813	4.88908	6.93983	4.3071	4.16454	3.0756	3.42549
ANKS1A	7.03162	7.27605	7.98447	7.9107	7.88443	6.9725	7.08739	7.03303	7.21622	8.01086	7.03034	5.29268
ANKS1B	1.12525	1.50592	1.36525	1.18555	1.37853	1.38366	0.633322	0.781722	0.795857	0.820104	1.44952	1.4145
ANKS3	1.46791	1.70643	1.42195	9.22558	9.40688	8.94588	0.89419	1.44077	1.08185	8.97447	8.57458	8.18148
ANKS4B	0.0136618	0	0	0	0.0070526	0	0.0333435	0	0	0	0	0
ANKS6	12.6261	8.71787	17.1285	3.48687	3.03607	3.43953	11.3237	5.46262	12.3029	3.45587	2.67506	2.6628
ANKUB1	18.2197	20.3603	18.5408	36.0323	29.8072	27.1549	17.046	16.7275	21.8478	28.8504	31.7876	16.1861
ANKZF1	4.28986	7.16676	5.57175	18.0501	18.3869	17.7515	3.70135	3.3712	3.0518	17.2473	19.2957	16.1924
ANLN	10.8059	16.4694	8.29605	1.1751	1.98971	2.86844	0.621025	5.16173	2.58831	1.12103	2.38076	1.38853
ANO1	0.0119109	0	0	0.0374904	0	0.0126105	0.00969003	0	0.00709959	0	0	0
ANO10	29.9073	30.0046	30.6356	47.323	44.4493	43.1396	21.6517	23.6644	20.5209	45.9946	48.9812	42.6246
ANO2	0.207005	0.0562049	0.0509145	0	0.0164402	0.0337176	0	0	0.0474566	0	0	0.0178467
ANO3	0	0	0	0	0	0	0	0	0	0	0	0.00527185
ANO4	0	0	0.0116268	0.0057227	0	0.0173243	0.0177495	0	0.0130045	0.0129434	0	0
ANO5	8.7217	10.7522	6.44909	3.55326	3.47931	2.50372	6.00022	6.78609	3.97949	2.67491	2.64025	1.60263
ANO6	21.5867	23.1261	27.4088	22.6244	24.3091	26.0665	29.4068	25.7297	35.1238	22.2267	23.7461	17.3106
ANO7	0.235118	0.153915	0.162666	0.17744	0.106469	0.0611405	0.114096	0.0519074	0.0098347	0.117461	0.0389935	0.0369847
ANO8	7.24782	10.4334	8.7656	21.0467	21.3106	21.363	6.88944	9.19244	7.75717	22.0035	16.6017	16.954
ANO9	0.796464	0.966934	1.49231	0.404515	0.445201	0.708973	1.56005	1.23422	2.09248	0.457459	0.377657	0.488974
ANOS1	7.02118	2.26646	5.50097	2.22786	1.24818	2.67479	2.59753	1.08357	3.29814	1.24133	0.824167	1.31153
ANP32A	63.3472	108.717	74.4502	36.5795	44.7951	41.6152	50.4319	59.2292	44.3854	34.1685	45.4589	34.5307
ANP32B	264.112	333.537	291.662	483.206	469.338	507.584	188.552	181.911	161.503	438.757	716.298	484.275
ANP32D	0	0	0	0	0	0	0	0	0	0	0	0
ANP32E	15.884	24.3708	13.2507	21.3308	22.7347	21.1395	6.76132	10.8128	5.84503	18.4433	28.7794	18.4717
ANPEP	489.445	326.39	433.409	90.0878	79.5663	93.5515	513.853	435.207	528.709	111.992	82.3398	98.3151
ANTKMT	9.54261	9.26195	9.99809	10.4489	10.4733	10.8257	6.81292	8.83041	8.38371	9.96373	8.33746	12.4194
ANTXR1	0.0376487	0.0433921	0.0429928	0.0366793	0.0222117	0.0569431	0.0218778	0.0413609	0.0577051	0.0510522	0.0476655	0.036168
ANTXR2	17.5832	27.7838	25.8769	20.1162	18.9729	22.2521	35.6582	38.3019	52.5043	21.3043	20.8467	22.7109
ANTXRL	0.0141971	0.0286351	0.0756578	0.0148955	0.175895	0	0	0	0	0.0842254	0.0335522	0
ANXA1	475.959	483.222	450.271	248.486	266.975	266.881	649.83	590.213	678.06	285.175	328.841	243.455
ANXA10	0.0487898	0.0492037	0	0	0.0503732	0.0258279	0.43662	0.409313	0.639796	0.0578897	0.0576528	0
ANXA11	368.418	410.07	412.534	162.4	176.156	187.647	413.729	523.251	470.958	160.675	173.45	181.804
ANXA13	0	0	0	0	0	0	0	0	0	0	0	0
ANXA2	1280.99	1410.16	1208.21	211.232	266.698	250.586	816.986	1185.56	1062.47	168.649	254.241	218.999
ANXA2R	0.964852	1.70281	2.27425	4.69169	4.52105	4.8719	9.20807	11.1039	12.763	4.09489	5.54713	4.65828
ANXA3	0.11353	0.0490686	0	0.297788	0.142332	0.257569	0.0791674	0.102047	0.116007	0.240545	0.0670768	0.0908875
ANXA4	55.5575	60.5522	67.5666	31.9455	29.5713	35.8911	82.7028	72.1325	96.1851	30.5456	30.4503	28.1144
ANXA5	741.022	1015.03	810.917	683.658	830.435	717.102	737.512	907.323	827.631	700.198	926.406	710.307
ANXA6	38.3813	63.5631	17.019	41.0978	49.1869	30.3036	13.2433	35.5379	9.5742	46.9172	50.3537	33.63
ANXA7	150.246	132.28	143.322	272.323	282.789	275.676	112.546	132.376	135.42	270.018	286.592	225.548
ANXA8	0.0287782	0.00362779	0.0383404	0	0	0	0.0351185	0.00502978	0	0	0	0
ANXA8L1	0	0.0387957	0.0410013	0	0	0	0	0.0672357	0	0	0	0.0215579
ANXA9	26.149	35.3738	33.7636	10.345	9.2858	8.3584	15.8263	16.9536	12.1117	7.78617	5.94365	6.90681
AOAH	23.438	39.3366	43.319	7.92058	19.1668	20.7443	31.4382	45.8132	55.3223	5.13796	17.4812	15.3904
AOC1	27.8388	35.5562	96.3284	1.46464	1.57985	5.50447	32.8474	31.8304	73.1162	1.0936	0.65559	3.87131
AOC2	0.461497	0.383965	0.467278	1.75522	2.75164	1.17265	2.60937	1.32281	1.30663	2.60097	2.34492	1.55171
AOC3	0.156172	0.195514	0.109054	0.598918	0.961884	0.564457	1.27053	0.677679	0.385192	0.734812	0.789076	0.374213
AOPEP	0.682966	0.741528	0.713242	0.840806	0.651109	0.798891	0.784146	0.639191	0.840441	0.826686	0.745202	0.620389
AOX1	0.716319	0.535709	0.686261	0.101333	0.0498584	0.085213	0.0261913	0.146297	0.191896	0.0190993	0.0570635	0.0902063
AP1AR	13.9539	17.9286	16.0358	73.2399	75.4654	69.7094	13.9619	13.1577	16.1258	67.8178	80.2166	54.129
AP1B1	93.9399	85.1425	108.421	51.5332	50.4208	54.7841	94.3659	95.5093	114.468	53.6196	42.0315	56.8084
AP1G1	37.4716	36.4747	43.1778	51.2295	52.1097	49.7783	38.383	35.1686	41.2457	47.0172	46.4145	38.6592
AP1G2	17.3901	19.07	20.3999	18.0301	18.3393	17.716	26.1005	24.8673	26.9222	17.4064	14.7334	16.0562
AP1M1	21.0855	21.8865	20.0062	33.7758	34.1923	34.3537	15.4457	18.1258	16.6165	35.1542	30.6331	37.1244
AP1M2	7.56806	2.14734	8.10508	0.178722	0.100497	0.038646	11.4032	3.55562	10.7191	0.115493	0.0718878	0.122732
AP1S1	145.905	162.169	154.793	81.5408	94.4216	78.8011	124.743	130.625	131.666	79.4189	87.0772	80.8863
AP1S2	38.5613	25.4048	31.6725	24.1736	25.1475	26.5685	18.4479	14.7912	19.4187	20.6971	26.2401	25.1245
AP1S3	1.43633	0.944788	1.34687	0.326032	0.401632	0.443539	0.921335	0.57932	0.776564	0.428788	0.443353	0.397294
AP2A1	58.046	54.9364	55.8368	129.077	143.809	128.658	52.0953	51.9997	46.3117	139.901	123.532	139.635
AP2A2	2.71685	3.93448	3.89287	3.17925	3.74549	4.45576	2.40129	3.11132	2.61588	3.22776	3.26983	4.03822
AP2B1	51.6554	59.8021	68.74	79.9285	71.9018	81.0354	53.4418	51.4555	55.7879	74.9402	66.8867	68.1885
AP2M1	67.4435	71.7973	68.8505	106.758	106.38	102.372	66.169	57.0231	52.9363	107.297	115.574	100.538
AP2S1	386.166	387.606	428.923	217.591	241.385	247.903	279.507	333.486	341.336	249.839	230.912	291.079
AP3B1	17.8807	23.8495	23.2731	27.4315	27.909	27.3953	17.886	19.8832	19.3715	24.1187	27.1802	21.7977
AP3B2	0.033873	0.0520539	0.0945541	0.126926	0.161539	0.134912	0.10498	0.0518726	0.051918	0.1244	0.146763	0.0994302
AP3D1	40.3751	41.9294	44.9173	79.1377	74.2233	81.9387	43.2083	42.2535	41.5932	84.4677	69.6723	70.1551
AP3M1	61.2261	73.7303	79.5086	77.4523	73.1082	82.239	49.5312	53.0413	56.1797	64.4591	69.7788	65.5466
AP3M2	7.30159	9.49963	7.00598	14.143	15.0574	12.9161	4.32153	5.24437	3.48401	12.7749	13.2794	10.5841
AP3S1	84.8827	114.327	93.7811	108.273	131.359	125.931	82.71	83.0562	75.4577	97.2231	127.714	110.186
AP3S2	36.2125	28.9313	33.7585	80.3004	78.312	72.1036	40.2312	29.2319	28.9113	74.3769	83.8273	64.6961
AP4B1	8.59596	9.1321	10.3712	22.4519	30.319	25.6312	5.31948	5.57506	6.87455	21.1633	28.4975	22.5822
AP4E1	16.8372	12.5225	12.0591	12.379	9.58504	11.0536	18.3148	11.7648	12.4033	9.51006	9.13212	7.49606
AP4M1	5.49505	6.37055	5.2171	8.75208	8.80641	7.48638	3.02701	3.49506	3.48689	9.77063	8.86425	9.37849
AP4S1	5.35188	4.60037	5.11249	5.37191	5.55254	4.81234	3.88379	3.91733	3.25037	4.65698	5.00833	3.12174
AP5B1	121.268	97.5334	114.306	55.4315	51.5507	57.6111	166.901	161.076	197.895	58.6907	41.2433	58.1326
AP5M1	19.1762	19.8283	22.2086	18.3241	18.0874	16.8922	18.3851	14.8992	18.2488	16.6487	18.2161	14.1549
AP5S1	10.5834	8.86763	10.6848	6.97951	6.41028	7.91833	8.74815	8.07646	9.92755	7.99044	5.77097	7.36368
AP5Z1	10.3509	8.6118	9.42655	49.3264	47.6642	45.8051	9.87492	11.1509	11.86	51.0255	37.1147	48.4952
APAF1	9.20627	11.3706	11.1337	9.64176	10.2512	10.8913	5.90115	5.50217	5.44994	7.04885	9.20591	5.23156
APBA1	1.48787	1.62474	1.78782	6.10506	6.63387	7.29943	0.354655	0.443901	0.276791	4.75079	5.87918	6.33043
APBA2	0.0116696	0.0147108	0.0497508	0.0122437	0	0.0247102	0	0.0244751	0.0660801	0.00692309	0.0137895	0.0326978
APBA3	4.89752	3.57488	4.75644	33.1876	31.8351	23.5987	6.03302	4.49202	4.485	34.486	25.054	29.8141
APBB1	5.52462	6.32068	4.42733	2.68412	2.23619	1.92756	3.08999	3.4161	2.09555	2.95473	1.92879	1.65352
APBB1IP	97.2792	90.5166	136.092	65.653	59.5118	66.8706	53.5655	58.9719	69.879	58.8159	54.3912	66.9083
APBB2	4.42379	6.00986	7.74194	7.86883	8.78097	9.92622	2.86595	3.96748	4.06343	7.09789	7.75263	7.06309
APBB3	1.95471	2.87245	2.45539	29.176	30.0944	28.0372	2.9836	3.65716	3.78942	28.4444	29.3673	25.8671
APC	2.83355	2.85516	3.39712	2.36943	2.161	2.61947	3.52962	3.31581	3.86377	2.15125	2.13012	1.6877
APC2	0.813023	1.07342	0.996306	6.84063	6.96669	5.53478	0.824392	0.582122	0.889623	6.96235	5.06811	6.74392
APCDD1	0.0313857	0.181999	0.05854	0.131719	0.178224	0.199376	0.0255337	0	0.00935387	0.195508	0.176164	0.158294
APCDD1L	0.725016	0.0464233	0.233047	0	0.0237634	0	0.0748995	0	0.397855	0.0136546	0	0
APCS	0	0	0	0	0	0	0	0	0	0	0	0
APEH	70.9939	75.8125	80.4313	69.0634	67.3022	65.3283	62.6382	71.0741	71.1237	69.9081	56.2135	64.2125
APELA	0	0	0	0	0	0	0	0	0	0	0	0
APEX1	32.2697	39.9729	39.1698	49.4009	49.0344	58.2572	23.9602	31.6695	27.1045	48.4027	57.779	61.186
APEX2	39.4861	40.9747	44.0253	48.4601	44.6431	47.0249	31.7437	32.2342	31.1318	48.7432	47.5347	53.9514
APH1A	129.427	121.622	145.663	169.473	173.831	168.254	150.477	132.534	163.934	161.082	175.793	164.755
APH1B	20.7527	20.8263	20.766	28.129	22.2297	22.5628	7.50212	7.98464	9.13743	25.858	23.1329	23.1264
API5	58.406	66.541	68.845	84.8362	88.18	87.7758	47.6547	47.3527	47.1456	81.2633	95.9098	69.7947
APIP	67.2511	68.215	77.2897	129.285	131.82	176.575	50.2428	45.9024	55.3721	116.78	157.514	178.106
APLF	3.11808	3.14453	3.73205	4.25115	5.47448	5.49029	2.06191	2.64616	1.97783	4.00629	5.31001	4.21418
APLN	3.09589	6.48447	2.81154	0.0384401	0	0.11637	0.298065	0.102455	0.262059	0.173885	0.0865864	0.14372
APLNR	0.021931	0.0110585	0.116872	0	0	0	0	0	0.0261443	0	0	0
APLP1	0.26344	0.240768	0.421169	4.31011	4.23284	3.67819	0.629567	0.218706	0.520149	5.38216	4.45542	5.27776
APLP2	1051.79	1334.75	1081.47	948.665	1032.04	933.844	974.296	1024.38	842.378	902.202	1046.48	695.571
APMAP	289.589	391.166	374.308	851.527	822.717	880.082	265.901	292.747	266.617	850.732	850.317	786.814
APOA1	0.840985	0.501161	9.45227	0.320856	0.118401	2.7521	0.870773	0.481042	5.33176	0	0	2.74199
APOA2	0.0197064	0.139115	0.189031	0.144731	0.244151	0.229503	0.0641281	0.330646	0.258416	0.0935275	0.326006	0.132519
APOA4	0	0	0	0	0	0	0.130654	0	0	0	0	0
APOA5	0	0	0	0	0	0	0	0	0	0	0	0
APOB	0	0	0	0	0	0	0	0	0	0	0	0.00198499
APOBEC1	0	0	0	0	0	0	0	0	0	0	0	0
APOBEC2	0.144666	0.984782	0.346923	1.66961	2.16574	0.995567	0.235385	0.202275	0.388034	1.15863	1.4103	0.608023
APOBEC3A	0.786197	1.99418	0.939511	0.299953	0.688725	0.958496	103.074	241.741	377.907	0.537085	0.450431	0.560735
APOBEC3B	22.9149	15.8453	21.6387	0.998494	0.963298	3.14128	27.0526	37.0496	66.2467	0.952053	1.47736	1.84045
APOBEC3C	76.5881	109.857	106.808	49.7172	64.7744	57.2454	156.001	152.409	156.459	42.7625	70.9314	56.8644
APOBEC3D	1.94506	1.74613	2.16894	1.80482	2.19391	2.48784	10.9578	8.80339	11.5267	1.96099	1.62083	2.79744
APOBEC3F	4.16112	3.54542	4.35031	4.49085	5.73163	5.71985	36.034	27.5078	36.1919	4.44232	5.5507	5.53188
APOBEC3G	8.01375	9.86557	8.36131	15.7322	15.7879	14.6173	62.2185	64.9832	83.5978	14.0664	15.9155	15.1863
APOBEC3H	1.07051	2.18215	1.16524	1.7206	6.70204	2.36323	4.96601	9.14005	5.56628	1.70257	8.26268	2.14433
APOBEC4	0	0	0	0	0.0809516	0	0	0	0.0467352	0	0	0
APOBR	518.535	708.874	658.539	136.546	130.862	174.314	750.117	616.729	657.128	105.963	124.375	122.873
APOC1	5549.32	4851.32	3607.56	1900.93	1511.17	1129.93	2913.92	2655.12	2536.27	1665.53	898.564	1059.09
APOC2	205.982	112.22	721.69	24.4134	22.4303	115.439	148.598	109.413	605.608	18.21	14.2124	108.56
APOC3	0	0	0	0	0	0	0	0	0	0	0	0
APOC4	19.9113	16.8056	12.5372	6.8779	11.8917	3.17835	15.6505	11.6501	8.32609	4.36155	6.15356	2.60928
APOD	2.38145	6.14424	6.00706	10.4733	14.3631	14.8549	2.80926	4.8837	3.92725	7.15825	12.3819	10.5651
APOE	7982.1	8989.46	7533.6	7719.26	7811.03	6233.77	8186.64	8175.93	5219.8	7241.53	7857.72	6102.8
APOF	0.269989	0	0	0	0	0	0.164736	0.188752	0.0804647	0	0	0.0378248
APOH	0	0	0	0	0	0	0	0	0	0	0	0
APOL1	16.5743	19.9465	19.2326	58.4079	63.5293	55.3836	155.789	163.039	189.54	62.9361	65.2813	56.1676
APOL2	70.5665	80.9301	92.4258	176.502	153.82	178.699	189.169	196.315	259.591	180.219	133.795	181.087
APOL3	3.91956	3.76414	2.88639	44.1271	40.1393	36.8827	34.5206	35.8058	58.3794	45.1076	41.9274	38.2943
APOL4	0.554673	0.856019	0.653881	0.0969931	0.928426	0.0088978	3.13141	6.15743	5.76077	0.0398865	0.908668	0.0376768
APOL5	0	0	0	0.0215457	0	0	0	0	0.0489615	0	0	0
APOL6	20.3967	26.659	25.3478	108.564	108.51	107.21	167.979	204.162	224.588	96.205	97.1355	70.8365
APOLD1	40.6133	43.9077	43.0475	76.4008	81.8846	80.7863	44.889	39.4726	41.1019	76.5208	99.92	81.5909
APOM	6.02431	4.63909	5.67407	7.51972	7.53612	7.82528	4.80293	5.1391	5.52491	7.9656	6.03966	6.2885
APOO	52.1452	41.1718	45.1004	20.0321	24.3773	25.358	77.467	65.1665	86.8161	23.7108	31.3446	35.2838
APOOL	20.3156	15.837	22.7698	28.9554	17.8696	28.4373	20.5242	8.75489	17.0258	26.6893	16.9194	24.5671
APP	184.34	210.095	202.804	258.375	232.803	228.768	205.407	184.315	152.308	261.844	234.701	176.013
APPBP2	23.4531	23.0186	23.1128	39.0598	34.9225	35.6415	23.6734	18.0865	22.3253	34.1885	36.5428	27.3091
APPL1	53.2112	60.5824	51.6696	44.584	42.3647	47.8076	47.1291	46.8171	50.8277	37.6334	42.5267	32.3764
APPL2	10.7027	12.5797	15.9216	20.0255	17.6849	17.2222	4.66403	3.57622	3.83392	16.2936	16.5023	12.3611
APRT	70.5705	68.2798	78.9653	58.2211	65.2322	63.1546	47.7822	62.514	66.0474	54.972	54.9994	82.6713
APTX	3.44666	3.82781	4.00227	4.92699	4.68239	4.4662	3.60433	3.39708	3.19165	4.79605	5.26335	4.17396
AQP1	0.124241	0.0857279	0.118479	0.487106	0.391569	0.166154	0.0319185	0	0.0779524	0.310343	0.33998	0.190548
AQP10	0	0	0	0.129184	0.127123	0.0289689	0	0	0	0.0324649	0.064664	0.0306664
AQP11	0.586555	1.06068	0.797619	1.3157	1.06501	1.99151	0.493644	0.707011	0.795691	1.5839	1.69692	1.90419
AQP12A	0.26735	0	0.129521	0	0	0	0	0	0.0289739	0.0288377	0	0
AQP2	0.183873	0.101988	0.225372	0	0.0284761	0.0194674	0.119671	0.102838	0.0328798	0.0436336	0	0.0206082
AQP3	1.36458	1.97918	1.37268	0.265428	0.411577	0.284076	2.7317	3.30144	1.14237	0.536663	0.371409	0.20621
AQP4	0	0	0	0	0	0	0	0	0	0	0	0
AQP5	1.92192	1.72869	2.98958	0	0.107259	0	1.2255	0.617345	1.08365	0	0.0613796	0
AQP6	0.714221	0.249069	0.654515	0.0140066	0	0.0212012	0.358405	0.195994	0.23872	0.0316797	0.00788751	0.0149623
AQP7	0.00809874	0	0	0	0.00836157	0	0.0131774	0.0396334	0.00965466	0	0	0
AQP7B	0	0	0	0	0	0	0.0243559	0	0	0.0177609	0	0
AQP8	2.21422	3.86482	2.08765	0.446758	1.71456	0.405741	0.277133	2.02428	0.812189	0.202092	1.71075	0.381793
AQP9	529.713	653.943	617.831	7.19387	16.1912	14.1887	263.809	527.008	365.037	12.0182	21.0923	15.5917
AQR	17.3464	20.7005	21.2642	26.1844	26.4528	26.3659	16.1672	16.4408	15.5337	24.5709	28.3208	19.87
AR	0.0806072	0.0476534	0.228113	0.207057	0.137749	0.208941	0.10402	0.0621829	0.14911	0.27703	0.167509	0.236761
ARAF	67.8391	57.4144	65.8079	95.3964	97.8058	90.0914	61.8052	59.1566	73.2594	103.945	88.099	103.936
ARAP1	185.629	183.15	211.707	125.107	131.636	144.756	235.408	207.406	264.643	127.481	104.604	118.557
ARAP2	14.7764	19.5944	17.8461	12.69	12.1127	13.9323	38.5337	28.701	34.4976	11.0617	12.3423	8.73825
ARAP3	15.8727	14.9845	20.7383	0.809139	0.994081	1.15795	8.95101	8.1298	10.8095	0.987135	0.336903	0.874826
ARB2A	16.1073	18.5201	17.9146	13.3516	17.8548	13.8809	9.57576	9.15509	6.96077	12.3937	16.7577	12.1301
ARC	1.60097	0.390332	2.34388	3.28562	0.58125	1.22935	39.8754	5.1412	11.703	30.7063	1.8918	5.77738
ARCN1	123.255	121.149	128.631	254.109	265.493	265.465	119.344	109.595	118.589	232.402	268.45	195.665
AREG	1.0909	0.794555	1.35648	0.286141	0.375434	0.481241	2.51457	1.01688	1.15598	1.00673	0.358074	0.339627
AREL1	17.3061	20.4662	20.6758	19.1717	20.2068	20.4597	15.1942	14.6167	15.432	17.0738	17.9328	13.0738
ARF1	428.527	441.282	446.412	883.415	901.234	851.106	438.499	412.2	421.95	897.363	899.862	925.894
ARF3	156.844	209.339	225.947	300.303	342.274	336.189	177.344	184.073	200.83	285.517	327.328	273.523
ARF4	110.103	117.177	109.294	1841.47	1649.94	1695.32	98.0741	77.4301	82.9987	1713.44	1682.4	1506.66
ARF5	92.1288	105.509	110.873	115.049	121.67	122.83	64.8747	94.2875	79.6438	112.66	118.219	121.172
ARF6	68.7195	89.4733	84.6507	72.5153	68.7412	74.049	71.4862	85.3461	91.2485	71.5644	68.1566	67.4393
ARFGAP1	15.7135	18.3406	18.4738	51.1613	53.2538	54.9961	14.923	16.5115	15.2819	51.3336	46.6949	48.5704
ARFGAP2	33.6154	36.2662	37.5725	44.2037	44.784	45.6872	34.9585	32.2452	32.4346	42.7348	47.6408	44.4129
ARFGAP3	80.5634	55.9142	68.8662	218.742	253.294	232.027	75.9858	61.722	68.5899	227.527	260.414	181.312
ARFGEF1	23.476	25.3422	28.9999	54.5141	51.8608	52.9241	22.2696	17.8993	21.8547	51.275	50.5282	34.4731
ARFGEF2	19.0337	18.6527	20.1487	51.2965	46.8063	47.7245	18.5595	14.379	15.2025	44.7187	39.198	26.4742
ARFGEF3	8.64497	8.30945	9.67996	28.1323	26.1775	23.8982	7.41787	6.21884	6.43937	24.2734	22.657	14.9636
ARFIP1	28.5351	32.1901	33.7872	57.0388	59.0002	55.5949	24.4655	21.0347	24.5561	48.6218	62.9843	45.1848
ARFIP2	15.8247	17.2319	15.6972	38.4804	40.581	40.8672	14.161	12.9321	11.9327	40.9204	43.8858	41.5261
ARFRP1	6.55656	5.9885	6.9369	15.5945	16.7591	17.6721	6.76526	6.73291	6.78549	18.9321	18.6453	19.2426
ARG1	0.0101968	0.113117	0.130416	0.171175	0.147389	0.215916	0.132729	0.0855445	0.14587	0.0241973	0.084344	0.0799989
ARG2	118.544	116.538	123.056	177.936	171.535	164.858	90.8102	87.0365	79.7877	167.276	181.613	181.302
ARGFX	0	0	0	0	0	0	0	0	0	0	0	0
ARGLU1	54.1164	68.1872	72.0042	85.0589	92.1784	101.315	45.9234	45.2369	39.9685	74.1313	85.3507	75.4667
ARHGAP1	56.7907	41.9377	64.8344	92.2505	91.9054	92.9675	53.7277	42.6536	57.018	96.178	79.7036	97.7835
ARHGAP10	35.6794	36.1072	51.1801	20.1942	18.0654	20.9809	39.8955	37.61	44.1109	19.7966	20.7521	22.411
ARHGAP11A	5.26564	6.59791	4.34494	2.33759	2.73872	2.70355	2.39987	2.77084	2.10255	2.02884	2.50559	1.57694
ARHGAP11A-SCG5	57.1428	45.4219	35.9848	6.61225	9.51144	8.04647	37.6577	29.1026	22.5742	5.7395	7.69104	3.83474
ARHGAP11B	1.27727	2.08151	1.35641	0.84485	0.802703	0.886836	1.93517	1.95415	1.40129	0.598514	0.825739	0.497929
ARHGAP12	7.40818	7.78346	8.32645	15.4569	14.6054	14.7562	6.23509	5.37217	7.86399	12.6535	13.9267	9.98241
ARHGAP15	27.8414	32.5407	26.3857	27.2783	33.2678	28.7871	21.4197	30.081	24.2187	24.5491	40.783	25.2117
ARHGAP17	15.2671	13.5087	16.643	10.5987	11.4212	12.4795	19.9477	16.916	21.7311	9.13612	10.1879	8.7676
ARHGAP18	95.4504	123.622	111.126	22.1768	23.4055	33.7904	60.6181	80.384	59.1044	18.0835	19.9667	22.7202
ARHGAP19	3.79405	5.62985	4.49988	4.37273	4.80415	5.0651	2.05256	2.63013	2.52037	3.36869	4.38514	3.19638
ARHGAP20	0.24643	0.409724	0.493356	0.0943369	0.147843	0.105773	0.86695	0.749659	0.575639	0.0592688	0.157403	0.0895766
ARHGAP21	8.26544	9.89769	7.71062	13.5397	12.5474	13.5564	13.69	11.7327	9.37376	13.4202	11.3863	7.30221
ARHGAP22	18.3076	21.121	24.7163	5.13983	4.83152	7.7683	21.746	25.1384	31.4406	5.22738	4.01456	5.90201
ARHGAP23	0.341044	0.302917	0.330143	0.59418	0.92389	0.493582	0.239273	0.328111	0.447594	0.835293	0.580463	0.448864
ARHGAP24	2.56123	4.51539	2.31022	1.34859	2.77657	1.96848	1.57433	2.38744	1.35136	1.24934	3.09375	1.62666
ARHGAP25	132.121	162.221	141.495	27.8145	33.1508	38.7443	185.268	161.753	140.77	25.7248	32.768	28.2931
ARHGAP26	7.00144	7.35042	8.63878	5.08907	4.24631	4.52372	8.63071	7.46718	6.70266	4.83913	3.94973	3.16427
ARHGAP27	4.27746	5.73459	4.04885	2.81357	3.26396	2.22261	8.10777	9.57476	9.68327	2.75492	2.54831	2.16758
ARHGAP28	0	0	0	0	0	0	0	0	0	0	0	0
ARHGAP29	0.0133969	0.0405315	0.00713931	0.312743	0.193643	0.1312	0.0108989	0	0.0159706	0.302015	0.193923	0.071321
ARHGAP30	88.1625	136.063	125.72	27.7801	38.788	44.2442	125.281	133.405	128.421	25.5705	34.254	33.7152
ARHGAP31	97.403	85.987	94.2972	43.4067	41.7366	50.5399	97.9733	104.813	104.627	30.6148	27.8814	28.4409
ARHGAP32	0.612498	0.8135	0.57601	1.36296	1.13662	0.964238	0.192153	0.204306	0.188508	1.5841	0.960286	0.771725
ARHGAP33	0.851954	1.44739	1.25028	1.20328	1.94866	1.42238	0.351883	0.613936	0.531253	0.68427	1.13836	0.874058
ARHGAP35	7.68937	8.80646	10.3774	17.0404	14.2912	14.9429	3.40766	3.57993	3.69378	16.7726	11.6691	10.0389
ARHGAP36	0	0	0	0	0	0	0	0	0	0	0	0
ARHGAP39	0.207885	0.482191	0.664702	7.28491	8.08087	7.39522	0.270598	0.334269	0.371735	7.06675	6.25175	6.51216
ARHGAP4	49.6777	53.5056	58.1995	45.5026	43.3153	47.4244	32.2063	38.7975	36.4843	47.7336	40.1094	51.055
ARHGAP40	0.169536	0	0	0.355751	0.1273	0.0979059	0.200618	0.0430996	0	0.457173	0.0910604	0.0345477
ARHGAP42	0.21934	0.104779	0.147648	0.429979	0.244336	0.244446	0.140876	0.0403533	0.0344051	0.404071	0.204619	0.187608
ARHGAP44	0.388842	0.113847	0.34759	0.250046	0.291383	0.205841	0.11225	0.122768	0.284109	0.290214	0.333491	0.372544
ARHGAP45	23.0754	28.4525	32.473	62.832	69.998	70.8782	19.1448	23.4684	28.7472	63.166	58.5061	65.5355
ARHGAP5	12.53	10.0729	24.4551	14.7856	11.8979	14.8718	18.8124	10.4436	21.947	12.6288	11.7395	7.97413
ARHGAP6	0.496154	0.532529	0.819655	0.312337	0.278082	0.326435	0.144158	0.0792837	0.194342	0.201838	0.171697	0.242292
ARHGAP8	0	0	0.00938251	0.563406	0.581683	0.158444	0	0.0738521	0.0524718	0.699815	0.592928	0.187461
ARHGAP9	13.8008	15.8826	18.9571	7.91601	7.3035	8.85927	8.93691	8.96211	8.58069	6.0053	6.22674	7.0227
ARHGDIA	192.868	185.766	195.994	128.333	133.023	143.407	173.99	181.796	173.413	140.778	133.874	177.529
ARHGDIB	1618.01	1757.24	1462.14	272.528	332.517	381.348	1319.4	1397.32	1105.06	261.319	381.386	361.085
ARHGDIG	0	0.0378647	0	0	0.0775293	0	0.0610909	0	0	0	0	0.084162
ARHGEF1	46.3684	45.3964	59.9943	62.858	66.0868	73.2837	64.2265	61.823	71.2974	58.822	56.0809	69.9744
ARHGEF10	0.157665	0.172829	0.282019	5.34239	4.41493	5.65083	0.133845	0.143772	0.129117	5.85454	3.92377	4.75883
ARHGEF10L	10.1157	6.74886	4.89458	17.136	15.7011	12.7944	15.0152	16.9307	14.8167	17.2844	12.2856	11.169
ARHGEF11	64.9259	58.675	59.2996	48.6952	45.0803	46.8128	90.7112	83.4623	103.445	45.6563	33.6633	28.2902
ARHGEF12	6.42782	6.9088	7.65807	12.2716	11.3136	11.0769	7.77701	5.37215	6.3343	11.3115	10.7062	5.65807
ARHGEF15	0	0	0	0.00534922	0	0	0.0248867	0	0	0	0	0
ARHGEF16	1.34881	0.371803	1.08298	0.0849099	0.0278518	0.0285609	1.24363	0.314323	0.503823	0.0853538	0.0212511	0
ARHGEF17	4.26639	8.34237	8.26118	16.1467	16.3428	14.027	1.36342	3.11484	1.84559	12.8402	11.0488	9.43738
ARHGEF18	15.1817	16.7991	19.0366	12.293	13.4173	13.4804	17.9301	15.7389	21.8764	12.8293	11.0442	10.8805
ARHGEF19	0.558268	0.480899	0.452457	10.4333	8.48968	6.78488	1.47607	1.21153	1.76779	10.0256	6.58306	8.49903
ARHGEF2	110.589	82.8833	107.944	50.5097	39.2551	47.8137	98.9724	74.2121	124.244	52.4653	35.4357	44.7652
ARHGEF25	0	0	0	0.0186474	0	0	0.0289185	0	0.0105938	0.021088	0.0210017	0.0199198
ARHGEF26	0.031445	0.0126847	0.0100544	0.0329919	0.0357121	0.00665842	0.0562803	0.0395703	0.0149945	0.0671579	0.0408729	0.0070486
ARHGEF28	0.567595	0.62495	0.257178	0.0373996	0.0339719	0.0174184	0.138306	0.230036	0.16344	0.0260274	0.0356412	0.00614638
ARHGEF3	30.6091	26.4797	57.1096	14.7825	13.3313	19.4739	21.3938	20.6237	46.2361	11.3206	11.7521	13.6416
ARHGEF33	0.281647	0.314909	0.176195	0.578155	0.708003	0.713064	0.129509	0.299633	0.138682	0.820914	0.810318	0.809747
ARHGEF35	4.14082	4.84324	1.45595	3.44874	3.37168	1.40109	4.51481	4.53632	1.47582	3.34296	3.88415	0.526294
ARHGEF37	6.86374	4.60391	0.453674	0.133979	0.153815	0.0901323	3.54949	3.37755	0.317147	0.202019	0.150894	0.0715604
ARHGEF38	4.74583	5.36427	4.71871	4.9208	4.71076	4.13096	7.99397	8.45051	8.55283	4.50668	4.67641	4.18561
ARHGEF39	7.73198	9.45516	9.29423	6.34348	5.99673	6.73134	7.25772	9.58433	7.21392	6.2582	6.85084	8.17422
ARHGEF4	0.0617537	0.0771056	0.181784	0.129583	0.115371	0.112082	0.0239235	0.0164467	0.0631009	0.129097	0.0277987	0.0461416
ARHGEF40	20.0334	17.0809	26.9954	12.6473	10.9841	13.1295	19.6732	13.6092	19.8848	12.594	9.62137	11.174
ARHGEF5	1.47025	1.91754	1.56242	1.22592	1.0461	0.976877	2.21685	1.21776	1.39292	1.60634	0.697988	0.860156
ARHGEF6	25.7761	37.1861	38.6785	26.5185	29.5542	35.0965	25.8308	25.6059	31.165	22.2524	29.9814	23.1149
ARHGEF7	10.4994	11.4052	12.2503	14.5481	15.0886	15.6725	11.4824	9.37706	10.2753	14.506	15.2728	13.5576
ARHGEF9	1.30135	1.65487	1.87874	1.80352	2.0743	1.69907	0.947262	0.925746	0.898156	1.74497	2.30549	1.49691
ARID1A	10.3424	9.20106	11.3315	11.1152	11.3819	12.085	10.0891	8.50366	8.94641	10.4444	9.66874	6.7586
ARID1B	3.24794	3.70482	3.77306	4.88192	4.26896	4.77383	3.0679	2.8704	3.20614	4.5498	3.88835	3.26232
ARID2	4.16423	4.22648	4.35296	5.83245	5.55681	5.68062	4.09901	3.12587	3.61182	5.68522	4.50275	3.44804
ARID3A	30.4362	27.8887	45.1273	29.8004	26.6458	32.0824	49.0981	35.6929	60.0661	30.598	23.0838	25.1626
ARID3B	2.89807	2.35169	1.93574	2.95241	3.1426	2.99115	1.89711	1.70864	1.42337	3.52506	2.98072	2.4188
ARID3C	0.0778386	0.078499	0.103702	0.122502	0.16073	0.123616	0.0633252	0.0544177	0.208784	0.115446	0.0229946	0
ARID4A	9.95751	11.9314	12.6194	12.7748	13.8965	14.5817	9.83916	8.65813	9.12868	10.7866	13.7069	7.83501
ARID4B	17.0317	17.8703	19.0343	27.4603	26.1482	27.2894	23.5272	21.1259	25.2035	25.3726	28.2965	21.1024
ARID5A	40.1794	37.9125	42.2348	18.0284	14.9181	19.8225	81.5146	81.2541	109.61	16.5235	10.9278	21.8137
ARID5B	7.33495	7.51442	10.9831	0.937021	0.769302	1.7792	9.46687	9.25097	15.5542	1.34809	1.57362	1.61101
ARIH1	11.6995	13.3523	13.8005	28.1898	31.5996	26.0238	14.8686	12.8662	13.2126	27.8971	31.4309	22.4612
ARIH2	22.9139	22.7247	25.4335	71.0248	69.1695	59.1254	29.1503	23.1855	26.5457	72.7885	68.387	56.878
ARK2C	0.0298868	0.0640482	0.0119452	0.121508	0.196712	0.217541	0.00607856	0	0	0.230497	0.150093	0.129799
ARK2N	6.20218	6.12738	6.75694	15.4592	15.7689	14.7107	9.64407	8.43299	8.08039	14.7267	14.5523	10.5665
ARL1	52.8173	59.8943	53.8884	243.974	279.741	275.557	44.0845	39.2596	34.7298	240.297	293.559	251.859
ARL10	6.60051	5.96668	8.04069	5.35367	5.90746	6.71863	4.98799	4.69825	4.38665	5.65154	5.55761	4.52145
ARL11	61.1285	51.9283	49.2689	28.0316	26.1121	35.0555	40.8453	36.283	39.3971	25.3975	25.6824	28.5216
ARL13A	0.276334	0.278678	0.321296	0.395355	0.259365	0.372356	0.367871	0.245875	0.179685	0.327874	0.534324	0.253399
ARL13B	0.870114	1.07016	0.783	2.2012	2.09615	2.14952	0.438008	0.405537	0.467914	1.86492	2.27389	1.20295
ARL14	0	0	0	0	0	0	0.149102	0	0	0	0	0.102705
ARL14EP	11.1419	14.7866	16.8462	40.479	43.966	38.9554	7.37075	9.41974	9.45856	34.1366	44.6394	36.0509
ARL14EPL	0.0435386	0	0	0.0456803	0.0224758	0.046096	0.0354206	0	0.0519031	0.206636	0.0514476	0.0731958
ARL15	26.7561	34.1017	26.0037	21.4799	25.6931	19.4833	21.7218	29.8661	25.0826	17.1395	23.7478	14.4339
ARL16	9.00452	10.9962	9.52574	16.3162	17.9014	16.0744	6.23493	7.06056	6.153	17.789	18.5412	17.2104
ARL17A	0.444866	0.22432	0.214244	0.701854	0.658335	0.376798	0.252002	0.246504	0.176778	0.619722	0.502315	0.304698
ARL2	63.375	70.3774	70.8961	61.9467	64.1118	65.0485	47.8458	62.7163	65.4532	75.9538	53.7788	86.4733
ARL2BP	105.14	101.481	122.09	266.285	291.065	260.527	70.8941	62.5698	57.1803	260.786	312.656	264.113
ARL3	21.1193	21.6868	32.0811	29.0756	32.206	34.0698	11.8554	13.4401	13.7728	28.8052	36.3323	36.5842
ARL4A	6.49274	5.66587	6.53594	6.2616	4.45985	7.8842	3.60479	2.6679	2.51475	6.9302	5.98743	8.60164
ARL4C	3.74794	5.82835	7.35809	5.2457	6.69437	5.19821	1.97583	3.14427	3.00249	4.45587	7.17462	5.15836
ARL4D	4.75325	5.51072	4.82675	5.96878	4.36652	4.7947	7.79486	6.59375	6.38032	7.46051	4.73218	3.22997
ARL5A	28.6759	29.8709	24.5064	44.3456	43.9724	44.4721	16.6885	14.9285	15.208	35.8551	43.742	36.0613
ARL5B	6.79561	7.04432	5.75041	36.2891	35.489	30.7327	16.6191	10.7571	17.1549	32.829	35.0014	23.2277
ARL5C	0.110238	0.0555866	0.0587469	0	0.0569079	0	0.0896836	0	0	0	0.0651317	0
ARL6	2.11052	2.42501	2.10193	4.59204	5.09033	5.53129	1.37923	1.4392	1.51578	4.92622	5.71351	4.77934
ARL6IP1	232.03	320.951	303.343	235.852	260.345	251.239	192.792	197.763	198.205	204.008	252.415	193.226
ARL6IP4	51.3607	62.2951	52.0498	46.0741	53.3276	56.0826	43.1951	51.2154	37.2594	50.4763	59.9025	59.4705
ARL6IP5	324.002	291.39	346.307	307.073	238.825	294.616	382.574	312.829	424.631	260.756	237.807	264.665
ARL6IP6	1.53527	2.42713	1.9723	3.43307	3.93378	3.73067	1.76563	2.06823	2.41741	2.86819	3.00151	2.60568
ARL8A	104.653	83.8922	88.3466	146.454	160.527	137.484	108.185	99.9919	101.835	142.856	160.554	126.567
ARL8B	184.835	165.964	175.21	145.328	140.792	147.645	229.931	177.872	215.304	138.836	142.396	143.65
ARL9	0	0	0	0.0468961	0.323035	0.126194	0.121211	0.270819	0.142092	0.159102	0.193662	0.100192
ARMC1	30.827	34.0974	30.3932	50.2987	50.6388	49.7066	21.6652	19.509	17.3404	43.0895	55.3413	41.5061
ARMC10	9.31557	11.3673	11.1251	23.5051	21.5082	21.5053	9.30655	9.92086	10.0492	22.2889	21.7815	21.8065
ARMC12	0.0851316	0.0643904	0.272204	0.0893195	0.0439472	0	0.173146	0.416614	0.253717	0.10101	0	0.310095
ARMC2	1.32119	2.31898	2.38632	2.31735	3.1134	2.85098	0.590754	1.21274	0.697333	1.8907	2.76485	2.40765
ARMC3	0	0	0	0	0	0	0	0	0	0	0	0
ARMC5	3.18545	2.75987	4.04501	9.93944	9.25203	9.84912	4.36548	4.07199	4.44294	9.3708	7.70114	10.2732
ARMC6	9.0746	8.29284	10.8508	12.6129	12.5884	14.2214	6.09896	7.98417	8.44441	13.0751	9.94374	14.4466
ARMC7	14.8279	15.0488	15.1449	14.3369	13.6971	14.7226	9.63347	10.3736	10.581	14.1245	12.2588	16.6188
ARMC8	10.2472	9.14306	10.5546	9.05714	8.98375	9.49606	10.7378	9.6518	12.0913	8.70193	9.68517	6.90467
ARMC9	3.70147	7.26624	8.81896	7.4978	8.12765	8.01955	14.5777	6.68879	11.4388	9.28417	10.1059	9.73734
ARMCX1	42.9401	54.0675	53.6459	213.744	215.671	213.6	68.1943	66.2963	90.8494	208.776	199.218	184.968
ARMCX2	1.4765	2.65791	2.20315	40.4634	40.5038	39.7764	0.852852	1.45545	1.0297	41.9752	41.0532	30.6806
ARMCX3	41.175	45.2201	53.6328	97.7492	86.2225	90.9193	25.8247	24.8563	28.4155	89.4501	89.264	74.1873
ARMCX4	2.18914	1.2491	2.52127	2.77282	1.39403	2.26437	1.63451	0.493369	1.46797	2.34112	1.71887	1.50119
ARMCX5	17.7081	17.6028	17.8899	19.2817	18.3575	19.2751	12.3525	9.08406	10.8086	19.293	20.8928	17.2304
ARMCX5-GPRASP2	0.487365	0.521388	0.512423	0.51825	0.424984	0.456723	0.326839	0.207195	0.259093	0.461049	0.38912	0.354311
ARMCX6	21.914	22.2811	24.103	22.2476	19.658	20.9762	15.4753	19.8034	18.137	21.0248	20.7583	21.2894
ARMH1	0.462593	1.09318	0.860981	0.804087	1.48272	1.55702	0.786383	1.59288	0.847776	0.581641	1.27274	2.12029
ARMH2	0	0	0	0	0	0	0.129684	0.111443	0	0	0	0
ARMH3	55.142	56.3373	58.7594	43.5306	42.7445	44.2558	61.3851	54.7991	63.3937	43.6836	46.4952	41.898
ARMH4	1.66446	2.38802	2.78486	1.39048	1.62121	1.68243	2.14614	1.4315	1.38522	1.43087	1.37306	0.915148
ARMS2	0	0.291252	0	0.0757523	0.149087	0	0	0	0	0.0856669	0	0
ARMT1	36.2718	39.9876	41.2145	51.6278	45.2876	49.1966	30.3168	29.1173	32.5425	42.2106	50.9553	34.178
ARNT	23.1627	24.17	24.7178	28.2186	33.0849	30.6845	23.5315	16.4208	16.4364	27.2216	33.6813	19.8832
ARNT2	1.41396	0.381718	4.76683	0.812511	0.152723	0.985728	0.686653	0.127746	1.63893	0.83626	0.15937	0.54125
ARPC1A	77.0818	88.7742	82.9931	75.633	82.6394	88.9218	67.7012	70.1845	66.878	75.0691	76.6564	81.2083
ARPC1B	341.893	273.546	297.304	393.884	367.28	355.888	321.571	314.078	306.778	388.277	315.814	358.644
ARPC2	490.148	522.359	529.037	265.798	247.753	286.14	486.874	437.84	448.296	288.564	314.014	309.459
ARPC3	594.286	539.465	549.133	485.352	513.482	490.789	392.097	448.876	476.902	490.142	606.553	570.416
ARPC4	474.379	512.706	475.907	254.812	243.096	239.943	476.39	452.637	440.919	236.076	229.927	265.977
ARPC4-TTLL3	482.594	544.218	466.024	290.912	277.972	273.84	508.376	467.535	440.329	271.594	276.288	252.447
ARPC5	319.976	361.152	321.819	178.406	158.199	190.93	282.231	294.18	263.01	147.869	157.669	146.107
ARPC5L	59.8316	52.3556	54.5455	85.1115	77.4735	77.1849	61.7292	60.1285	48.9727	89.9758	91.9461	85.7932
ARPIN	28.0845	16.8817	20.0562	15.5861	4.31741	5.7938	27.0375	12.2713	14.4398	10.3291	4.00339	2.92923
ARPIN-AP3S2	95.8526	70.3974	83.8376	174.383	156.997	152.233	113.282	75.0349	75.6394	165.505	174.607	132.592
ARPP19	50.3491	66.3552	59.787	41.5767	53.2347	50.2844	34.3176	39.8779	31.0558	37.4261	54.2349	36.0137
ARPP21	0	0	0	0	0	0.00474569	0	0.00626737	0	0	0	0
ARR3	0.795322	0.505007	0.879064	2.07066	0.304124	2.02713	1.29406	0.370678	1.15881	1.25821	0.313266	0.957411
ARRB1	142.435	127.488	154.64	58.5176	59.2235	70.2619	102.266	92.1956	86.6855	45.5699	44.8388	46.3803
ARRB2	167.322	181.385	233.049	125.991	133.149	143.661	135.731	166.026	176.174	112.514	106.707	146.896
ARRDC1	15.7841	15.3647	17.3706	32.6038	31.6104	29.6214	13.2648	15.9818	17.9638	37.4642	31.0008	39.3969
ARRDC2	11.4516	17.1857	14.0311	24.7886	23.3283	29.7146	7.9855	8.52807	8.34506	24.5658	24.9555	26.0548
ARRDC3	10.9061	25.9476	28.1308	49.5361	42.7416	52.5629	24.2451	20.2557	23.4312	40.1104	52.8232	37.2017
ARRDC4	50.7288	69.0041	47.0477	157.827	162.695	164.466	42.5595	38.545	31.2167	118.621	141.502	117.655
ARRDC5	0.662243	0.212501	0.320832	1.13698	1.30531	0.509923	0.538765	0.168357	0.251196	0.750044	0.782544	0.775967
ARSA	29.8134	27.3189	37.2741	23.482	24.8429	27.5347	23.39	33.1576	39.4876	23.384	19.8483	30.8517
ARSB	46.9944	34.5623	34.0428	21.8762	18.7441	16.3349	56.2558	49.0965	43.1449	21.2243	19.378	13.6668
ARSD	15.2713	15.5655	18.9634	19.3337	17.8767	15.5283	19.4966	18.1574	21.7584	19.5758	17.824	16.2756
ARSF	0	0	0	0	0	0	0	0	0	0	0	0
ARSG	10.1521	12.4661	11.1358	63.1099	58.8431	56.7662	7.25135	9.35854	8.59988	66.0169	68.1045	64.5714
ARSH	0	0	0	0	0	0	0	0	0	0.0282335	0	0
ARSI	0.0706742	0.130669	0.0753258	0.111226	0.0364839	0.112238	0	0	0.07021	0.0978318	0.11135	0
ARSJ	0	0	0	0	0	0	0	0	0	0	0	0
ARSK	5.8162	7.89795	7.82389	22.7769	25.6478	18.6173	5.6577	6.0737	7.14522	19.6127	22.5678	18.4092
ARSL	0.038171	0	0.0152562	0.135164	0.137934	0.0909296	0	0.0400286	0.0227522	0.203807	0.107124	0.122996
ART1	0	0	0	0	0	0	0	0.0551629	0	0	0	0
ART3	0.00686107	0	0.0146253	0	0	0.0145282	0.0223271	0.0479664	0	0.032563	0	0.0230693
ART4	0.00948299	0	0	0	0.0685352	0	0	0	0	0.0225034	0.0112056	0
ART5	0.105734	0.319893	0.0965943	0.0950875	0.171546	0.0639686	0.368655	0.147839	0.252095	0.0179221	0.14279	0.0338585
ARTN	0.0187731	0.0189323	0	0.157572	0.368264	0.0298137	0.137455	0.131244	0.0223797	0.133647	0.144191	0.136763
ARV1	25.0191	26.9817	31.5347	58.6326	63.6647	61.2638	20.7538	19.231	19.617	60.2063	66.0351	59.9723
ARVCF	2.01519	3.26379	3.257	2.85276	3.52147	2.59849	1.1158	2.11115	1.36969	2.95491	2.63005	1.88103
ARX	0	0.0381313	0.120897	1.20995	0.897865	0.960757	0	0	0.0450746	1.12157	0.781883	1.35607
AS3MT	0.578548	0.72932	0.590933	2.40274	2.66307	2.16938	1.01979	0.404468	0.718435	2.31678	1.99396	2.43159
ASAH1	108.695	132.206	118.714	135.897	145.045	124.008	107.885	101.894	101.925	119.562	129.683	110.642
ASAH2	0.0215626	0.0489275	0.143636	0.169675	0.428552	0.753365	0.15788	0.331642	1.0025	0.166298	0.808978	1.05126
ASAH2B	0.0715804	0.0502175	0.149266	0.829383	0.575162	0.754556	0.612722	0.304607	1.08706	0.690526	0.709765	0.997592
ASAP1	154.31	87.42	145.81	30.5845	24.2133	44.2556	121.298	81.4896	115.527	28.541	20.9361	25.1955
ASAP2	7.33387	5.02306	5.88926	6.43141	5.16135	5.40424	5.78021	3.61655	4.59518	6.25742	5.38251	4.01747
ASAP3	0.00710283	0.0119385	0	0.0596179	0.022	0.0676805	0	0	0.00846742	0.0927036	0.0475609	0.0822608
ASB1	19.2836	26.3121	23.4562	50.8397	55.1167	55.4737	7.03477	9.07241	8.1149	50.5664	49.8062	41.6295
ASB10	0	0	0	0	0	0	0	0	0	0	0	0
ASB11	0	0	0.050388	0	0	0	0.076923	0.11568	0.0845386	0	0	0
ASB12	0.23307	0	0.69555	0.293443	0.0962538	0.296113	0.151691	0.39106	0.388987	0.497774	0.165245	0.365709
ASB13	25.0191	35.8676	33.8277	36.5826	35.8567	32.0406	14.103	19.7678	14.8836	33.0358	34.3421	31.6026
ASB14	14.2931	20.5789	13.9723	10.7205	10.1628	12.3092	13.5539	12.611	12.9847	9.65271	10.0381	6.5824
ASB15	0	0	0	0	0	0	0	0.0450574	0	0	0	0.0180585
ASB16	4.85526	6.62286	5.11191	19.9893	21.4226	17.0463	5.85893	5.30304	4.45099	17.0023	18.5894	13.6621
ASB17	0	0	0	0	0	0	0	0	0	0	0	0
ASB18	0	0	0	0	0	0	0	0	0	0	0	0
ASB2	12.7516	5.29365	11.7729	0.432695	0.252069	0.667174	6.09827	2.39881	5.52209	0.438437	0.296293	0.70627
ASB3	24.0175	28.7884	27.0626	58.4952	55.0752	59.0634	27.2116	24.8306	48.0633	58.9061	56.5805	53.8558
ASB4	0	0	0	0.0220792	0	0	0	0	0	0	0	0
ASB5	0.0793937	0.0889635	0.0658149	0	0.0182156	0	0.0574136	0.0246688	0.0315489	0	0.020848	0
ASB6	29.5692	23.9284	30.3572	22.714	24.6995	23.8695	23.623	22.0231	25.8483	23.8658	22.9077	24.1257
ASB7	8.11935	9.7452	8.8183	22.9131	24.3154	20.6697	8.68929	8.13426	8.49129	20.5747	22.4475	15.2349
ASB8	19.5103	20.5439	21.0934	26.484	25.9232	24.6121	13.7147	14.041	14.4644	23.9965	24.7948	19.2656
ASB9	0.206664	0.231575	0.256978	0.0481846	0.011854	0	0.0747247	0.272909	0.273743	0	0	0
ASCC1	9.59902	9.25859	8.75517	16.441	12.456	12.636	8.19171	6.77547	6.75204	15.606	14.571	12.2728
ASCC2	37.4318	36.5989	35.9778	85.1593	87.4411	82.2317	37.4597	38.2807	35.3166	94.0561	86.7405	96.9687
ASCC3	19.5096	22.6642	24.3189	42.2546	42.9497	42.3981	18.7642	18.2975	19.0957	38.7228	45.1821	31.2857
ASCL1	0	0	0	0	0	0.0504065	0	0	0	0	0	0
ASCL2	5.13047	8.42278	4.57798	65.1784	76.1696	62.1082	22.9724	26.8034	33.1883	57.3817	62.1753	77.0696
ASCL3	0.188389	0.284981	0	0	0	0	0	0	0	0	0	0
ASCL4	0	0	0	0	0	0	0	0	0	0	0	0
ASCL5	0.0580158	0	0	0.182609	0.329442	0.122847	0.0943969	0	0	0.0344182	0.308496	0.162557
ASDURF	38.7153	35.163	34.8082	42.1294	32.0603	37.0216	26.6238	18.9019	21.6605	38.4323	36.1003	26.9649
ASF1A	37.8872	30.2658	38.3503	38.2261	35.9128	40.9445	26.9721	19.2785	27.5351	33.0686	40.476	32.3152
ASF1B	14.3013	21.2134	15.0432	4.95527	6.35678	6.15556	2.18112	7.3556	3.6885	6.06618	6.10582	6.42892
ASGR1	3.05403	2.47329	2.3262	1.67496	0.923649	1.11864	1.10426	1.18617	1.02971	0.960816	1.18471	0.855725
ASGR2	0.0488807	0.406687	0.0911713	0.0512852	0.050467	0.0776279	0	0.358816	0.291358	0.0724969	0.0866402	0.0136961
ASH1L	7.91778	8.59509	8.97134	9.93496	11.0171	10.8069	10.7155	8.0014	8.43648	9.25625	8.85763	5.06069
ASH2L	27.9527	30.0949	29.957	34.6972	37.9934	34.6208	26.5879	23.7456	25.3013	32.6023	41.1058	28.4783
ASIC1	1.35834	1.5325	4.21764	0.18872	0.128076	0.223272	0.393588	0.459639	1.04996	0.206061	0.073292	0.2155
ASIC2	0	0	0	0	0	0	0.0326358	0	0	0	0	0.0112402
ASIC3	2.81388	3.6203	3.54209	11.949	15.4162	11.4851	3.1118	3.75907	4.03658	11.5599	9.45643	11.8858
ASIC4	0.0275082	0.0277415	0.0293187	0.10823	0.127804	0.080091	0.111896	0.0288469	0.0819825	0.0652776	0.0487578	0.0539536
ASIC5	0	0	0.0211374	0	0.0204757	0	0	0.0554593	0	0	0	0
ASIP	4.0099	3.8706	4.21276	3.12531	2.07002	2.24402	4.1943	4.24508	4.09738	3.26249	1.4215	2.69653
ASL	13.6358	11.8485	11.3254	14.2439	15.7004	16.647	8.16198	8.73902	7.31854	15.5611	19.18	17.5029
ASMT	0	0	0.0328363	0.210107	0.747498	0.0489274	0.100257	0.0861543	0.0183637	0.182774	0.928331	0.241708
ASMTL	0	0	0.00646541	0.00636456	0	0	0	0.0254454	0.0144631	0	0.0071681	0
ASNS	4.02965	5.15312	2.65663	111.572	104.368	108.35	4.07066	5.26001	2.4762	113.479	103.338	112.345
ASNSD1	41.4334	42.6123	43.3847	57.7446	40.7832	48.925	34.9244	23.7949	31.4093	51.5792	43.44	45.4885
ASPA	0	0	0	0	0	0	0	0	0	0	0	0
ASPDH	0.447183	0.644252	0.868121	3.78696	4.2377	6.07031	0.415775	0.64759	0.990033	2.89928	3.41583	4.22435
ASPG	0.140378	0.188758	0.191177	0.0327296	0.2174	0.272477	0.0507572	0.163566	0.15805	0.0185067	0.0921546	0.270962
ASPH	23.7056	29.7093	28.735	33.732	31.8258	32.9616	22.2091	21.9078	20.9656	32.2387	31.6347	23.232
ASPHD1	63.9297	70.1558	80.566	47.6152	45.4678	53.9032	49.8801	59.4159	43.9813	47.7336	50.3944	63.4975
ASPHD2	1.5948	2.15622	2.16673	48.5242	47.153	39.6513	16.2536	10.9288	16.5048	55.5198	48.5	47.396
ASPM	2.93384	3.9172	2.31818	0.327129	0.981244	1.12157	0.232264	0.961197	0.716515	0.191658	0.73686	0.450496
ASPN	0.0169786	0.0342453	0.0271441	0.00890691	0.0175296	0.0269639	0.151941	0.0237398	0	0	0.0200629	0.0380586
ASPRV1	0.0274255	0.056772	0.0723072	0.080266	0.0894175	0.0611294	0.131523	0.113022	0.111849	0.0428167	0.0375245	0.0695649
ASPSCR1	4.3333	5.17997	5.01775	8.45578	8.66953	9.20573	2.82581	3.78136	3.82953	8.09444	6.5255	9.36351
ASRGL1	11.1648	28.3723	18.918	5.13832	6.01978	7.00687	4.21039	10.8452	4.63118	3.79275	4.1526	4.00543
ASS1	0.10589	0.0400456	0.0423222	73.5335	46.0674	34.8381	0.646096	0.425665	0.552271	102.412	46.4841	56.7584
ASTE1	8.88428	8.84202	8.62987	19.5197	21.4563	19.7179	6.75329	6.89064	7.45086	19.641	21.5936	17.0931
ASTL	8.80337	6.71365	10.3782	0.312746	0.266722	0.126237	10.2498	10.0862	8.45732	0.707357	0.587051	0.423174
ASTN1	0	0	0	0	0	0	0.0268175	0.0153635	0	0	0	0
ASTN2	0.181321	0.510305	0.453925	0.411451	0.330875	0.276797	0.137221	0.0530637	0.100538	0.330214	0.328863	0.274112
ASXL1	6.68707	6.4591	7.28567	10.3374	9.13486	10.6627	4.34239	3.66052	4.8441	10.4935	8.07529	8.92071
ASXL2	10.0157	9.43102	12.436	15.9088	14.9276	16.287	9.0389	7.40602	9.80085	14.7193	12.446	9.68587
ASXL3	0	0	0	0	0	0	0	0	0	0	0	0
ASZ1	0	0	0	0	0	0	0	0	0	0	0	0
ATAD1	16.0163	15.6234	20.7623	40.9379	39.3279	39.617	18.2782	10.8417	16.915	36.6559	39.4411	30.9211
ATAD2	17.0481	25.8698	17.2721	2.02961	2.46284	3.05956	3.08959	5.78293	4.17361	1.89393	2.44713	1.96858
ATAD2B	5.1881	4.4889	4.91995	6.59738	5.73124	6.88645	5.20808	3.94234	5.22761	5.61631	6.75444	4.54494
ATAD3A	15.4545	12.0027	16.402	57.561	42.8295	59.3023	9.81193	8.36639	11.8255	67.9012	43.3845	64.6949
ATAD3B	6.42729	6.75774	8.27257	24.4709	18.7926	25.4508	5.11564	5.4632	5.91681	27.2579	20.9298	26.4418
ATAD3C	0.94486	0.20328	0.792212	1.16317	0.182098	0.600217	0.942922	0.598909	0.570702	1.16593	0.75922	0.691868
ATAD5	2.53311	3.62365	2.56044	0.794428	1.11578	1.03487	0.9968	1.32819	1.20627	0.784062	0.618175	0.486035
ATAT1	0.381327	0.368047	0.443826	0.833307	0.983048	1.06381	0.321646	0.304206	0.345821	0.846608	1.04494	0.860012
ATCAY	0	0	0	0.0238604	0.0156531	0	0	0	0	0.0449721	0	0
ATE1	2.55665	2.84314	2.76028	5.1314	4.71565	4.66014	1.90906	1.7468	1.82376	4.45023	4.74882	3.50514
ATF1	22.4951	29.8139	30.5386	26.0678	29.5484	30.9317	21.6539	18.446	20.305	24.8839	30.8846	25.0451
ATF2	9.37501	11.1856	10.0071	31.8553	30.8428	28.3607	7.09434	6.41808	7.16807	27.6262	27.7975	17.9882
ATF3	341.838	329.373	355.953	340.639	282.055	286.423	562.204	493.36	636.44	375.562	324.41	299.473
ATF4	104.198	119.584	99.2302	859.122	837.35	896.066	133.102	115.324	109.257	875.521	781.405	938.671
ATF5	57.5199	53.611	46.7085	48.5406	58.2979	45.583	153.31	163.418	260.949	47.7526	46.3111	48.0417
ATF6	21.083	22.1254	22.2861	80.6301	68.721	69.1414	22.2609	21.4273	21.7768	76.0562	63.7943	59.1136
ATF6B	20.0129	20.1308	22.7919	35.5193	35.7057	35.0376	18.8723	18.9578	20.0794	34.4816	27.7941	30.3116
ATF7	11.647	11.4196	13.6996	23.0869	22.7657	22.0152	12.6158	11.0441	12.5846	20.4953	18.9807	15.8931
ATF7IP	7.47827	7.16309	7.90548	4.27299	4.10447	4.98378	5.687	4.22088	5.19132	4.20363	4.74266	3.48589
ATF7IP2	2.70149	4.22839	4.41667	2.8921	2.81441	4.21262	3.79889	3.58927	4.45187	2.48016	3.51724	3.15109
ATF7-NPFF	26.8277	22.8854	24.9499	37.8146	38.3542	41.7781	23.8916	22.7616	22.1234	34.5742	28.5464	20.836
ATG10	121.635	142.547	127.775	190.634	179.926	234.271	85.5958	97.2316	80.2807	207.859	239.443	277.617
ATG101	25.1994	26.5771	29.4614	213.593	198.386	193.282	21.9867	21.197	22.4671	209.934	189.678	195.139
ATG12	15.9017	16.2302	16.9409	28.1727	29.0275	27.269	15.3527	14.3446	14.7178	24.1134	29.7009	22.6798
ATG13	28.947	27.5016	32.0088	89.3976	82.1905	78.296	33.4679	23.2563	27.6006	84.9612	76.817	74.5887
ATG14	10.9631	16.1293	15.3562	31.7607	38.5436	35.1614	12.0551	10.541	12.4419	28.9839	34.5107	26.2904
ATG16L1	3.79851	3.64201	3.42257	5.9509	5.80663	5.46335	4.19485	3.79964	3.5742	5.96679	5.67183	4.27961
ATG16L2	14.3027	22.9345	20.0936	29.1547	32.7266	32.5063	16.9792	20.1438	15.4078	26.1693	28.7144	23.6248
ATG2A	10.0979	9.97559	12.4452	43.44	38.5953	34.4269	9.99231	6.95591	9.94834	44.5991	28.8673	34.2776
ATG2B	7.92086	9.529	10.5753	18.4463	18.6089	17.4365	7.33323	6.1349	6.89154	16.1706	18.9378	11.5952
ATG3	52.3959	59.0359	51.2921	117.062	129.954	122.669	61.7609	65.9019	69.9041	116.65	151.4	125.55
ATG4A	47.7468	50.4853	45.5251	66.4737	53.5466	60.9863	33.5395	32.7291	27.0271	66.3498	63.3974	51.4594
ATG4B	29.859	26.3245	31.1522	56.8597	60.7149	59.8915	26.5973	26.1767	23.8257	57.1452	53.9836	58.4348
ATG4C	26.1445	32.4183	30.0858	23.2964	27.2268	27.3566	17.9812	20.2014	17.5342	20.5954	32.8338	21.6245
ATG4D	12.8299	9.99997	12.4582	14.6839	15.0429	13.2098	13.5964	12.0397	11.6447	14.9404	16.0431	17.0382
ATG5	28.7786	34.9451	29.8331	66.0372	65.9176	57.4163	32.1547	25.1735	27.9504	64.2936	71.1593	57.9846
ATG7	86.0106	101.125	113.58	53.2573	57.5873	59.5099	71.7386	80.2473	90.935	46.1755	56.9695	58.9778
ATG9A	57.9527	47.817	70.262	106.97	94.3767	99.9296	41.5192	32.5399	41.082	109.152	75.1161	98.1547
ATG9B	1.34049	0.735322	1.74555	0.953313	1.14078	1.14013	1.27763	0.682276	1.1233	0.758652	0.888099	0.647476
ATIC	72.5261	67.4669	76.5842	49.7149	43.4118	52.2993	71.6102	74.6883	84.6124	50.4894	53.9156	50.8687
ATL1	4.37633	4.34753	5.47008	2.82742	2.93841	2.83801	4.59753	3.92512	4.80305	2.44841	2.88744	2.6013
ATL2	11.1329	11.4648	9.23383	35.7883	39.4683	35.5435	6.86096	5.68375	5.12037	33.3773	41.8893	27.8928
ATL3	57.3732	69.1327	62.9696	101.467	92.802	82.5671	53.5828	55.3038	58.3996	88.8692	91.7889	84.6048
ATM	3.52983	4.8881	4.47427	9.03903	9.27316	9.31917	3.31646	2.90861	2.99479	7.24922	8.39773	4.78583
ATMIN	8.3631	8.3285	10.2716	14.0141	13.7202	14.2278	8.85273	6.72478	7.00699	13.6623	14.4034	11.5517
ATN1	76.8604	70.3505	83.0722	59.8892	54.0552	55.2161	91.3416	75.4808	78.586	63.2512	43.2259	53.4563
ATOH1	0	0	0	0	0	0	0	0	0	0	0	0
ATOH7	0	0.0784215	0.0828799	0	0	0.164659	0.189788	0.054364	0.278104	0.0922653	0.0918876	0.130731
ATOH8	0.00978058	0.0394542	0.031273	0	0.010098	0	0.0556986	0.0410262	0.0874471	0	0.0115573	0.0219238
ATOSA	14.7047	12.5329	13.2138	17.5864	15.75	16.0614	7.12817	5.39163	5.57077	16.1064	15.0801	10.3515
ATOSB	48.0683	42.7474	40.7448	37.407	37.6093	35.4727	35.0019	40.9007	38.6157	36.7293	28.6471	28.313
ATOX1	74.7669	65.8189	59.4043	81.5257	73.2655	72.0123	109.843	86.8137	100.7	101.542	84.1807	102.674
ATP10A	0.168073	0.0513163	0.151197	0.726397	0.721176	0.917483	2.07235	2.34788	2.03121	0.934901	0.705138	0.812252
ATP10B	0.088007	0.181205	0.125066	0.011542	0.0340737	0.0427059	0.328156	0.384541	0.218573	0.0391581	0.0693293	0.0246592
ATP10D	11.0246	10.6965	13.4425	23.3271	19.4811	24.2508	13.5244	12.2414	14.982	20.2502	17.3266	14.1413
ATP11A	19.4077	15.9117	18.1072	21.7141	21.7832	24.586	20.2278	16.8066	15.9503	21.4007	16.946	12.4073
ATP11B	35.5411	32.0132	32.7234	38.4671	35.0475	38.9082	33.0527	24.6568	27.7185	36.3441	31.8832	26.9592
ATP11C	4.99592	5.61401	5.26847	5.40094	5.89735	5.38021	3.31273	3.99561	3.46172	4.81578	5.26788	3.36921
ATP12A	0	0	0	0	0	0	0.0360924	0	0	0	0	0
ATP13A1	28.0251	21.0325	25.817	49.9152	47.1772	43.8527	49.2607	49.5772	56.5387	51.6346	43.7277	50.4861
ATP13A2	29.4745	29.3329	25.649	25.4308	26.1493	21.3301	24.8929	33.2701	29.9617	28.7675	22.8805	25.3316
ATP13A3	57.6285	48.2551	64.7138	14.7353	13.2106	16.3258	51.3842	35.164	45.0466	13.3939	11.5962	8.68984
ATP13A4	0.0587454	0.0888656	0.09839	0.0924528	0.0866455	0.253227	0.259442	0.0821389	0.330148	0.149362	0.0694168	0.14579
ATP13A5	0	0	0	0	0.0173303	0	0	0	0.0100052	0.0199163	0	0.018813
ATP1A1	544.515	504.795	538.224	157.592	143.266	159.246	550.3	539.749	516.594	191	148.425	135.15
ATP1A2	0.0143681	0	0.0229707	0.0226123	0.0296688	0.0228181	0	0.0301346	0.0171285	0.0340959	0	0.0241552
ATP1A3	0.124784	0.182471	0.192845	0.0785532	0.186808	0.125508	0.0913653	0.0872374	0.0669406	0.170266	0.206432	0.111884
ATP1A4	0.0508387	0.87159	0.843735	0	0.374919	0.299882	0.0709021	0.812385	1.11688	0.00861725	0.214549	0.130238
ATP1B1	30.4466	35.2968	36.5623	6.55743	8.43409	11.0767	25.5807	25.2226	30.9467	6.80728	8.79477	8.7906
ATP1B2	0.137883	0.046351	0.0979724	1.81637	0.237264	1.71935	6.10727	0.385582	0.383538	1.9632	0.452585	2.07767
ATP1B3	224.19	219.975	209.184	231.328	205.243	189.121	177.196	183.55	167.081	245.411	202.126	197.937
ATP1B4	5.18808	0.498294	0.526623	0.0466568	0.0102028	0.0104625	5.24175	0.117447	0.447662	0.298992	0.0116772	0.0443024
ATP23	3.88754	4.62245	3.02161	3.8027	3.88225	3.41494	2.20974	2.50419	2.40827	3.73642	5.00496	3.19646
ATP2A1	0.599595	0.796164	0.564502	2.31715	3.32225	2.29591	0.910555	0.838365	0.881572	2.52556	1.81852	2.01604
ATP2A2	95.9169	95.9698	96.9028	115.282	105.131	116.076	83.4188	85.5519	77.1011	107.161	91.7024	71.9552
ATP2A3	52.7691	53.9382	71.1344	57.7762	48.6466	45.1797	27.9362	25.2819	25.2705	62.1656	39.7313	46.5594
ATP2B1	15.2764	17.6124	20.1867	18.6539	17.7949	18.9927	5.51186	6.24501	7.18162	16.2875	17.6384	13.6101
ATP2B2	4.38041	0.331206	3.3821	0.242134	0.0183285	0.11747	2.50936	0.183061	0.999951	0.171141	0.0393323	0.0373061
ATP2B3	0.188407	0.143861	1.51179	0.0705981	0.0166732	0.196624	0.223347	0.0978468	0.635305	0.0574834	0.00954136	0.165913
ATP2B4	19.8155	34.9879	37.628	3.33122	4.77847	6.01805	17.5335	32.6396	29.0609	2.37907	3.33445	2.88228
ATP2C1	35.1184	36.5517	39.857	41.2294	40.4523	41.8267	48.3719	41.8251	48.8208	36.6453	44.1939	30.6187
ATP2C2	0.118821	0.0756812	0.139972	0.0656135	0.167873	0.271463	0.101754	0.0174881	0.387669	0.066781	0.103456	0.189244
ATP4A	0	0	0.012379	0	0.047966	0	0	0.0487191	0	0	0.0274488	0
ATP4B	0	0	0.0419648	0	0	0	0	0	0	0	0	0
ATP5F1A	493.032	582.714	507.33	222.294	247.194	223.122	487.795	494.74	470.56	221.593	273.924	224.849
ATP5F1B	1157.8	1185.92	1321.58	809.834	806.225	762.248	1245.47	1165.12	1267.85	814.242	853.04	848.481
ATP5F1C	241.317	270.274	272.156	181.46	166.758	172.59	233.415	253.323	261.088	167.921	174.078	201.379
ATP5F1D	59.6597	59.9333	66.4871	49.882	52.3724	47.3243	50.1621	69.3783	64.1926	49.5144	43.4612	63.9703
ATP5F1E	237.615	416.298	251.353	132.144	199.881	197.982	250.709	267.407	218.391	162.534	217.914	198.383
ATP5IF1	44.5804	52.2149	49.2916	37.4093	44.0112	46.3211	40.2431	44.4186	32.2803	39.1213	62.7086	47.9362
ATP5MC1	66.0279	89.2274	71.0411	70.3803	73.8516	71.7824	64.0785	60.1878	59.5748	67.9415	61.3032	84.4402
ATP5MC2	79.1638	89.1762	92.5628	104.535	123.954	109.041	75.042	78.7172	70.7795	106.711	118.589	145.042
ATP5MC3	362.695	422.32	460.971	81.9527	94.7587	100.097	303.256	347.372	343.45	82.0702	81.2166	98.1319
ATP5ME	223.512	399.33	254.404	320.462	325.576	337.687	204.468	259.774	224.518	343.623	280.959	383.258
ATP5MF	169.561	241.498	172.311	67.9471	79.5052	90.2819	175.22	179.887	129.583	91.4149	81.9305	97.1843
ATP5MF-PTCD1	166.902	253.712	180.048	84.0509	91.3923	105.926	179.427	187.319	135.433	110.134	86.8296	102.511
ATP5MG	90.5582	103.706	96.6968	66.4748	65.1332	65.9761	79.8437	87.7999	79.8334	65.7235	66.5254	75.0648
ATP5MGL	0.221752	0.298178	0.157565	0.0775537	0	0	0.12027	0	0	0.350816	0.17469	0.331381
ATP5MJ	54.4084	60.229	60.4516	50.3515	53.5449	47.9383	41.7045	54.0384	45.4339	48.9715	57.6495	63.1625
ATP5MK	281.318	245.746	239.919	222.103	255.154	214.312	315.007	216.706	186.216	298.87	313.016	260.719
ATP5PB	452.174	409.094	481.535	223.437	251.592	240.372	372.862	336.235	336.103	242.767	289.352	265.431
ATP5PD	178.519	200.875	174.082	95.5107	99.753	89.1457	150.148	170.222	157.231	97.0874	105.681	101.328
ATP5PF	216.499	266.629	231.6	118.855	138.78	144.853	186.088	188.633	151.81	129.035	188.509	137.993
ATP5PO	114.4	143.999	132.852	63.86	58.0869	72.28	104.044	117.373	101.385	60.4014	84.4911	86.6353
ATP6AP1	426.004	443.853	445.769	285.781	331.265	268.094	435.154	493.683	462.581	287.822	310.371	294.238
ATP6AP2	172.551	172.554	218.435	154.348	147.043	146.339	177.712	138.292	150.732	118.912	143.609	116.038
ATP6V0A1	21.5241	27.511	29.3875	15.0612	14.7069	16.6225	22.2381	22.1418	26.1624	13.9121	12.2144	13.5732
ATP6V0A2	11.0545	10.1262	11.8274	21.2989	21.7857	19.5946	15.602	12.0796	13.4922	19.9206	20.8417	14.7298
ATP6V0A4	0.00835125	0	0.0178018	0	0	0.0265254	0.149471	0.0467075	0.119468	0	0	0.00935992
ATP6V0B	284.479	280.22	295.997	297.233	329.603	290.136	260.119	277.603	237.733	305.685	346.265	312.602
ATP6V0C	1309.17	1208.75	1256.2	668.752	706.075	720.833	1304.63	1426.66	1113.12	756.433	750.42	1007.93
ATP6V0D1	175.878	150.054	163.701	103.341	97.7121	95.8923	121.328	121.731	113.15	117.001	113.758	131.269
ATP6V0D2	717.019	848.23	614.254	807.223	928.648	571.338	498.929	517.564	320.127	697.03	964.968	422.493
ATP6V0E1	670.478	543.976	620.819	210.499	201.227	237.34	686.064	599.436	672.487	234.619	236.769	258.998
ATP6V0E2	7.79434	10.3169	7.89289	7.26314	10.6106	6.64156	5.88911	10.3127	7.27958	6.53044	8.33667	7.4522
ATP6V1A	118.704	99.6182	90.2532	23.3152	24.8049	27.8157	119.077	86.8379	95.2529	20.8572	27.7274	19.0603
ATP6V1B1	0.21198	0.0356298	0.0753108	0.333612	0.0851121	0.236901	0.153294	0.0658655	0.112314	0.30741	0	0.0395972
ATP6V1B2	726.682	879.717	940.542	259.713	249.559	266.419	826.517	848.236	1025.7	247.557	232.056	210.326
ATP6V1C1	165.624	179.34	158.291	73.1485	69.4148	78.1111	121.438	105.211	96.473	75.6921	80.6286	57.5943
ATP6V1C2	179.105	185.331	143.723	383.924	378.127	309.318	148.414	164.945	154.185	334.867	454.583	327.63
ATP6V1D	184.691	321.302	189.828	130.841	154.002	122.205	166.102	196.107	137.42	131.494	183.032	135.586
ATP6V1E1	395.332	482.662	408.389	402.938	411.019	392.422	388.886	358.847	370.133	376.75	419.74	419.397
ATP6V1E2	1.93281	2.4005	1.34967	1.85806	1.61215	1.1391	1.99845	1.34459	1.14639	1.75104	1.85638	1.13115
ATP6V1F	1672.94	1668.18	1848.63	1188.36	1244.69	1237.26	1366.38	1652.83	1621.43	1108.19	1165.81	1311.62
ATP6V1G1	97.2258	113.861	106.84	109.825	114.955	129.996	120.04	99.5534	92.2683	106.762	140.932	128.592
ATP6V1G2	0.583457	0.521288	0.702251	3.73347	3.3395	3.86844	0.656956	0.645196	0.637367	4.23791	3.75656	3.42628
ATP6V1G3	0	0	0	0	0	0	0	0	0	0	0	0
ATP6V1H	341.949	408.337	392.021	178.322	168.315	190.779	377.444	391.52	463.047	179.882	204.582	212.322
ATP7A	2.58848	2.47304	2.65616	2.24616	2.06565	2.13163	2.15492	1.82596	2.0858	1.96745	1.97895	1.31968
ATP7B	0.218457	0.238669	0.202345	1.48709	1.38684	1.34368	0.173493	0.163634	0.148815	1.53978	1.23846	0.874437
ATP8A1	2.39785	3.30639	4.19839	3.10179	3.12716	3.68722	3.46898	4.00599	4.34379	2.06133	2.14173	1.55891
ATP8A2	0.11545	0.166984	0.0955243	0.015938	0.0172521	0.0305578	0.02966	0.0594719	0.0181092	0.0144192	0.0269253	0.0170255
ATP8B1	0.971721	1.16842	1.19999	1.45576	1.80876	1.51847	0.304053	0.37233	0.384279	1.47446	1.58987	0.628319
ATP8B2	2.10796	0.753879	3.86987	13.7571	8.17338	14.1379	6.97301	2.29169	7.79344	16.676	8.15847	10.3297
ATP8B3	0.694647	0.395957	0.413103	1.54742	0.85751	0.991259	0.376751	0.239298	0.174021	1.51105	0.73756	0.733413
ATP8B4	11.9053	16.3643	16.995	0.831476	1.2443	1.124	7.41072	11.1769	8.98398	0.695468	1.13081	0.707216
ATP9A	28.4728	54.8918	54.1113	23.3785	26.4985	25.3514	17.6413	23.7848	23.3993	22.355	22.2376	14.3256
ATP9B	22.2161	18.8679	24.541	10.2655	9.8914	10.627	15.4778	14.9144	15.8195	9.51463	9.58676	9.03143
ATPAF1	16.5868	20.3808	19.26	15.2534	16.8088	15.653	8.39655	12.8938	9.27439	14.142	18.0665	16.3346
ATPAF2	42.9933	38.8035	29.9338	23.5595	22.3017	17.3802	33.8288	30.8671	19.4634	26.3433	21.3202	19.023
ATPSCKMT	10.4474	11.5496	9.6002	14.8449	12.3231	13.394	5.45661	4.86474	3.32965	12.7056	13.0761	11.0268
ATR	4.68341	4.24149	5.57581	7.00994	7.07055	7.79492	7.53753	6.25468	8.46111	6.06633	7.68987	5.82093
ATRAID	161.931	150.775	190.019	169.953	185.174	190.828	152.292	152.243	165.254	167.292	190.469	207.451
ATRIP	21.0146	18.8664	21.2614	22.1094	23.6481	25.5023	49.4911	49.7534	65.1951	24.8421	20.1589	31.353
ATRN	36.8474	45.9245	41.2404	101.564	96.4032	90.0991	33.9544	32.2275	27.8835	92.111	84.1705	70.1227
ATRNL1	0.0158211	0.0199441	0.0168624	0.0912964	0.032669	0.259631	0.0514846	0.033182	0.0801575	0.131403	0.0560852	0.230515
ATRX	5.40598	6.18544	6.87836	5.6132	5.5413	5.87163	5.74598	4.40093	5.18271	4.61613	5.06008	3.2298
ATXN1	15.4249	12.0071	13.9688	9.45752	10.3336	10.5627	15.9371	10.7314	13.2016	9.60144	8.41963	7.11561
ATXN10	40.2492	39.8508	43.002	39.7081	39.7624	40.854	32.0442	31.8489	33.249	34.6736	40.5729	39.0784
ATXN1L	23.2287	29.1611	27.2432	40.1915	42.1384	36.3846	39.4591	31.8946	39.3031	34.0796	33.7632	19.9677
ATXN2	6.47229	5.12712	6.07853	6.71286	6.81719	7.17	5.24189	4.73902	4.63252	6.8434	7.00402	5.42154
ATXN2L	28.8307	25.3594	26.845	63.5685	67.3323	56.323	24.4734	22.7277	23.1851	63.176	50.5812	62.1757
ATXN3	8.11679	9.59435	9.88631	12.2275	14.3594	14.3693	8.98059	7.64346	8.13249	11.3821	15.6583	11.2932
ATXN3L	0	0	0	0	0	0	0	0	0	0	0	0
ATXN7	5.90077	4.54018	5.40286	8.0631	7.86623	8.76908	10.981	8.40843	9.7983	7.88345	6.68636	4.23102
ATXN7L1	3.43195	4.27437	4.02553	4.77597	6.27253	6.57454	6.5245	6.43993	6.25445	4.90135	5.82366	3.84647
ATXN7L2	2.07628	2.00691	2.66603	3.9496	3.87386	3.8616	2.21544	1.26634	2.63676	4.29839	3.47269	4.26742
ATXN7L3	54.7524	51.315	65.5498	86.7281	74.8605	81.6913	66.5915	56.4311	72.1593	87.245	64.4445	70.7707
ATXN7L3B	31.225	36.2495	37.1833	31.725	39.126	37.8831	20.4185	20.7426	23.3298	33.2573	35.9876	28.8703
AUH	12.7224	18.7097	18.396	53.1218	55.9361	55.688	12.1259	14.3956	13.78	48.3185	65.5467	50.5342
AUNIP	19.3562	20.2588	20.4839	18.9801	18.2993	19.3951	14.7172	11.2394	11.292	23.9437	19.7723	20.9761
AUP1	109.193	109.273	143.423	189.868	191.159	172.328	114.192	137.712	151.174	209.971	196.504	222.654
AURKA	25.3484	32.1717	26.302	22.8764	24.4995	28.6022	12.2361	10.89	8.26835	21.824	21.9045	27.0249
AURKAIP1	76.5573	89.0611	91.351	183.26	181.17	182.04	70.4587	79.066	71.9469	199.899	197.427	244.258
AURKB	5.99821	6.77899	4.26904	3.71355	3.86927	3.85231	0.322632	1.89916	1.58376	3.44672	5.48281	4.57809
AURKC	0.607917	1.02179	1.23695	1.64287	2.47255	2.5745	1.85838	1.36515	1.73491	1.48632	3.33053	2.72537
AUTS2	0.0891204	0.025679	0.103128	0.267155	0.131447	0.20893	0.0497166	0.0391631	0.0622275	0.200911	0.126371	0.112727
AVEN	6.81729	6.47598	7.48744	8.78249	7.74341	7.85675	6.45577	5.90739	5.31971	10.0963	9.57563	9.64789
AVIL	0.94293	0.871685	0.766628	1.92155	3.33247	2.87336	1.98663	1.48745	1.5276	2.16588	2.7784	1.99847
AVL9	14.4837	12.3298	14.3633	19.9866	18.8436	18.0277	10.9068	9.38947	11.8147	18.0381	15.8022	12.3526
AVP	0	0	0	0	0	0.101017	0	0	0	0	0.225488	0
AVPI1	143.376	129.085	148.83	107.752	93.9707	77.4453	106.509	114.59	148.443	108.655	87.2993	102.347
AVPR1A	0	0.00861581	0	0	0	0	0	0.0119455	0	0	0	0
AVPR1B	0	0	0	0	0	0	0	0	0	0	0	0
AVPR2	0.0902446	0.141571	0	0.126245	0.269167	0.116778	0.163151	0.0280404	0.107582	0.0237947	0.0236973	0.112383
AWAT1	0	0	0	0	0	0	0	0	0	0	0	0
AWAT2	0	0	0	0	0	0.0397516	0	0	0	0	0	0
AXDND1	0.0884574	0.0669059	0.062853	0.0309363	0.0684961	0.0780445	0.443778	0.546266	0.202116	0.0349853	0.0696841	0.115665
AXIN1	20.0575	27.702	26.6206	23.3595	28.0595	24.6112	18.6404	20.8423	20.9965	24.3419	24.0806	21.86
AXIN2	0.239882	0.104464	0.0174321	0.0228802	0.0225152	0.0230884	0.0798361	0.0152458	0	0.0776245	0.0515378	0.0366621
AXL	0.133488	0.0841377	0.177842	0.0350136	0	0.0618315	3.80094	3.10298	5.45032	0.0296972	0.0394342	0.0935067
AZGP1	0	0	0	0	0	0	0	0	0	0.0247093	0	0
AZI2	17.3805	18.569	17.5522	39.0955	38.4668	37.0519	23.5611	21.8783	28.0001	34.1804	40.945	32.572
AZIN1	36.352	36.1602	35.5186	44.4404	41.7674	43.3041	21.2983	20.5096	19.0769	39.0877	47.176	35.1373
AZIN2	0.066631	0.0251986	0.106525	0.136905	0.177716	0.214574	0.370417	0.225148	0.483212	0.112	0.180434	0.23026
AZU1	2.43271	3.95618	2.61997	1.20269	2.49851	1.6047	1.28487	2.51103	2.06498	1.29965	1.33948	1.68446
B2M	1291.81	1894.76	1664.57	1938.45	2079.18	1919.54	2047.11	2065.53	2121.13	1740.92	1953.66	1897.87
B3GALNT1	0.0473121	0.0799902	0.0541338	0.169358	0.0948216	0.0861863	0.0498112	0.0690711	0.0605488	0.17749	0.135656	0.0810993
B3GALNT2	2.9262	4.69852	4.21649	4.51857	4.65879	3.7227	3.65043	5.05071	4.62773	3.69597	4.67276	3.95029
B3GALT1	0	0.0287688	0	0.0399069	0.0589053	0.020135	0	0	0	0.022565	0	0.0213149
B3GALT2	0	0.0335745	0	0	0	0.0352476	0	0.0930991	0	0	0	0
B3GALT4	8.26102	9.13191	10.9354	5.85379	4.50188	6.14304	11.6621	10.8105	13.4602	6.15712	3.76969	5.87067
B3GALT5	0	0	0	0.00629314	0	0.0127008	0	0.00838663	0.00715042	0	0	0
B3GALT6	24.4662	23.697	31.1258	37.0467	33.9774	40.6384	19.9729	17.5756	19.7038	37.4985	30.2044	40.4948
B3GALT9	2.21816	2.37445	2.52925	2.63281	2.75713	2.86013	2.26832	2.2438	2.07556	2.10991	2.61378	1.70136
B3GAT1	0	0.0068461	0	0.00712246	0	0	0.0110455	0	0	0	0	0
B3GAT2	9.21417	10.5355	11.4519	26.8738	25.7185	23.5892	11.8668	10.8583	10.7333	26.6554	24.7498	27.3316
B3GAT3	38.7173	34.8786	39.4805	50.4599	46.9033	43.4637	28.8825	33.6743	35.6041	52.6981	35.985	56.4651
B3GLCT	20.5149	30.5194	26.3333	16.377	13.1689	17.5109	6.21981	12.7922	6.85078	13.7127	11.8648	12.8245
B3GNT2	181.067	189.789	200.833	38.4884	38.3319	30.2239	163.716	175.423	201.276	30.6488	34.7936	19.9968
B3GNT3	0.124337	0	0.212033	0	0.0128372	0	0.080923	0.0347701	0	0.0442582	0	0
B3GNT4	14.2293	19.139	17.7582	33.0007	29.2456	34.6236	14.6991	13.9386	16.0262	33.8353	31.5657	42.3271
B3GNT5	7.62624	7.22061	6.90209	6.51482	5.535	5.34205	6.86555	6.49602	5.21021	5.6969	5.16448	3.66884
B3GNT6	0	0	0	0.518105	0.183542	0.250954	0.0642783	0.303802	0	0.257803	0.0933627	0.332074
B3GNT7	0.537939	1.28488	0.595977	0.207937	0.10231	0.149878	2.62583	4.61191	2.71703	0.142771	0.242554	0.158661
B3GNT8	22.0867	30.4919	16.0479	4.79798	6.32873	3.76	12.1901	24.7601	7.33644	4.84872	4.51269	3.24424
B3GNT9	21.0929	21.889	17.3326	53.6865	47.3687	47.5333	19.1338	17.451	16.2076	59.8054	51.0372	55.1448
B3GNTL1	1.42984	1.66524	1.96638	3.08101	2.5366	3.14811	1.11571	1.22533	1.53225	2.78741	2.35088	3.79095
B4GALNT1	0.0174588	0.0234758	0.00620262	0.0244235	0.0240338	0.0246457	0.0331415	0.0162741	0.0208129	0.0759551	0.027507	0.0326124
B4GALNT2	0	0	0	0.0126719	0	0	0	0	0	0.0143304	0	0
B4GALNT3	0.299797	0.207319	0.278447	0.337013	0.181294	0.22672	0.327521	0.167673	0.0919013	0.34555	0.222676	0.163203
B4GALNT4	0	0	0	0	0	0.0118651	0	0	0	0	0	0
B4GALT1	91.4002	87.3128	82.3316	148.864	150.042	141.47	105.521	95.1279	107.7	131.947	135.256	123.102
B4GALT2	6.42791	8.1595	6.90552	17.5951	17.5587	13.5297	4.1627	5.36575	4.30034	16.9307	15.6371	14.8172
B4GALT3	18.4923	15.0046	18.5016	32.4287	33.7896	32.0558	16.4147	15.0992	13.8155	33.1699	34.9522	30.687
B4GALT4	8.14302	8.96513	7.31802	19.1223	17.8866	16.6205	6.52766	7.67903	6.83682	17.5254	20.1634	13.9547
B4GALT5	152.466	140.83	125.161	75.2718	80.3984	97.4355	183.787	224.53	213.933	71.1292	73.5574	52.5538
B4GALT6	2.16445	1.94698	2.7822	1.70604	0.954517	1.43368	1.5839	1.07976	0.77149	1.18728	1.08603	0.944749
B4GALT7	8.05251	6.56738	6.99414	25.9569	25.9694	23.4418	6.83635	8.08104	7.36761	26.7092	24.4172	25.026
B4GAT1	38.9614	53.8335	51.2799	81.7251	93.8805	80.2568	28.1058	35.5908	32.9055	73.1132	89.4352	102.869
B9D1	4.02186	5.10477	5.93552	5.02795	5.20622	4.11538	2.7941	2.71972	2.46806	4.92052	4.6766	4.24861
B9D2	12.8753	13.4313	12.8964	21.0037	19.5537	25.2697	9.05546	8.24628	7.82296	24.6398	18.2897	26.2539
BAALC	10.8588	6.64366	4.28822	4.62027	1.88983	2.20945	17.5531	10.7072	8.45427	5.66563	2.90481	2.73535
BAAT	0.0389964	0	0	0	0.0268413	0.0275247	0.179777	0.0545255	0.0154961	0	0.0153601	0.0145688
BABAM1	56.911	59.8379	62.5042	59.439	64.062	63.4842	46.9505	54.7894	45.5259	65.0688	69.1214	69.5075
BABAM2	83.5801	54.0886	76.6262	83.309	74.8008	70.9199	97.1022	59.9756	87.5118	86.9056	74.993	82.275
BACC1	130.803	104.062	113.377	158.89	157.246	155.568	147.258	134.361	148.462	171.583	215.618	207.033
BACE1	9.65668	9.66899	9.72271	10.0149	9.5195	9.09002	5.66613	5.7813	4.91585	8.94272	8.71931	7.35177
BACE2	0.29048	0.324108	0.270075	0.768407	0.456241	0.595454	0.573197	0.535778	0.34997	0.810312	0.460097	0.744641
BACH1	26.7908	29.3276	26.1673	31.9716	38.326	36.6629	24.0137	20.2821	25.6483	28.1548	34.2515	23.6597
BACH2	0.128211	0.202684	0.177275	0.0508986	0.0572417	0.0403557	0.225525	0.232562	0.243722	0.0575603	0.0818923	0.0427204
BAD	29.422	33.2766	32.154	41.9972	49.2762	37.5966	24.3835	29.7691	24.2103	44.9071	44.4911	53.6239
BAG1	34.2109	37.8292	39.8321	30.166	30.2132	33.4773	49.5053	45.367	57.7591	31.4448	31.9775	35.5585
BAG2	9.62579	8.53431	8.622	12.9968	12.6978	11.8835	3.09195	3.55098	2.55119	10.1884	10.9966	9.58416
BAG3	101.858	111.262	118.306	142.866	133.973	141.667	130.043	134.544	140.364	154.623	123.079	124.896
BAG4	16.2064	18.112	18.8814	17.6717	17.831	19.5871	12.3899	10.4519	9.81596	14.9134	19.1607	18.4473
BAG5	22.17	25.1263	24.3838	47.5978	46.5735	46.1677	14.6845	13.2789	14.4777	41.2624	42.3	34.9455
BAG6	9.74387	8.50421	10.2856	14.349	14.0504	13.6952	9.74026	8.42159	9.52524	15.7013	12.9728	15.2247
BAHCC1	0.477908	0.692821	0.766318	0.461125	0.621178	0.600852	1.98913	1.97781	2.84353	0.341745	0.393289	0.39694
BAHD1	22.4716	22.357	24.7521	11.6758	11.0963	11.4512	16.1047	14.6587	15.5715	12.0858	8.85124	8.41168
BAIAP2	11.4168	13.0125	14.0099	3.85913	3.08931	2.8982	11.5443	10.0255	8.64116	4.54638	3.17677	3.56961
BAIAP2L1	2.05609	2.67655	4.23748	2.24528	3.03259	2.15465	2.987	2.96287	3.41403	2.34	4.30136	1.89292
BAIAP2L2	0.474431	0.724329	0.639094	4.95695	5.81671	4.84858	0.68617	0.580439	0.502736	5.79337	3.83865	3.80337
BAIAP3	1.49055	2.28293	1.64812	3.87205	2.57585	3.74273	1.19966	1.13122	1.19728	3.5844	3.32955	3.97544
BAK1	109.431	114.585	119.732	161.921	158.268	150.07	232.366	273.635	323.539	166.567	129.822	168.603
BAMBI	5.51778	2.18252	3.78564	0.93598	0.272903	0.822063	5.96736	2.3792	5.33712	1.2349	0.253777	0.648047
BANF1	86.8474	135.466	96.6251	86.5381	113.301	116.128	62.2914	82.6168	67.3349	90.6074	113.248	120.166
BANF2	0	0	0	0	0	0	0	0	0	0	0	0
BANK1	0.306514	0.60315	0.366528	0.0784372	0.123497	0.174132	1.02178	1.03485	0.784276	0.186277	0.123676	0.0837891
BANP	2.21359	3.70496	3.66298	6.54113	7.52487	7.48792	5.28204	4.23724	5.29286	7.34201	6.66678	6.67911
BAP1	43.0972	49.9075	53.9734	113.876	109.24	110.683	39.5603	42.307	39.3195	114.177	96.0206	103.928
BARD1	3.5497	4.27335	3.29615	0.665365	0.450672	0.706299	2.0905	2.41253	3.15166	0.644957	0.652049	0.355382
BARHL1	0	0	0.0660517	0	0	0	0	0	0	0	0	0
BARHL2	0	0	0	0	0	0	0	0	0	0	0	0
BARX1	0.317372	0	0	0	0	0	1.45529	0	0.61911	0.239633	0	0
BARX2	0	0	0	0	0	0	0	0	0	0	0	0
BASP1	153.053	194.048	215.505	49.4901	66.1269	98.3492	128.488	148.469	146.149	59.0251	77.4104	96.2414
BATF	12.7974	11.7722	8.8817	2.67152	4.26769	3.22099	10.2768	19.0033	15.2167	4.43367	4.53275	2.89086
BATF2	2.19708	1.73539	2.25981	1.41856	1.30075	1.74054	100.221	116.113	149.696	2.40634	1.48873	1.91141
BATF3	0.565779	0.920289	0.739183	8.67439	12.1162	7.20748	6.77067	10.3862	8.70292	9.09509	12.3791	8.36622
BAX	59.6266	65.7139	65.6063	96.8973	92.4044	96.1297	56.1048	50.7264	54.3408	106.774	99.1151	105.243
BAZ1A	28.6402	32.962	30.0136	11.8543	12.5973	13.2938	81.4061	74.3991	97.7679	10.6194	12.7281	9.11278
BAZ1B	50.0414	63.6306	61.3287	113.922	124.957	111.079	55.1125	47.2307	49.4563	112.743	118.583	83.7405
BAZ2A	14.109	14.3291	17.2268	54.9689	62.2908	59.2562	30.1705	27.6767	36.077	51.7604	49.7701	34.6821
BAZ2B	5.54139	5.57786	6.27802	5.20233	4.79142	5.40453	6.40867	4.98424	5.38044	4.63121	4.64188	3.40744
BBC3	11.1698	14.1055	14.3406	66.2025	59.1259	57.899	14.4561	14.9843	18.4119	61.4738	41.6451	54.4031
BBIP1	5.98137	6.36162	6.31933	16.7929	17.1726	16.0001	4.46563	3.24663	4.7831	14.8659	17.2554	19.4327
BBLN	69.9684	84.6672	94.795	101.079	123.217	109.736	57.9329	81.8742	68.1534	95.9187	136.195	169.286
BBOF1	3.22202	5.12398	4.05046	23.8153	21.6761	19.429	3.05814	3.50877	3.26241	20.7445	27.2126	17.4656
BBOX1	0	0	0	0.022773	0	0	0	0	0	0	0	0
BBS1	2.94362	3.51553	3.63542	9.35833	10.4979	8.53706	2.65839	2.93307	2.54952	9.46616	10.5116	7.94015
BBS10	21.8992	16.1923	23.5876	14.9356	16.2867	17.0518	13.9512	10.0909	17.4635	12.7856	18.0731	10.3705
BBS12	1.45569	2.06631	1.83842	7.1239	6.96907	6.63981	1.55739	1.31044	1.45009	6.61302	7.44601	6.4087
BBS2	3.22989	3.97538	3.91895	4.61336	4.90885	4.76804	3.1938	2.82051	2.91932	4.34706	5.19754	3.79689
BBS4	9.62829	12.0084	11.8316	13.7071	15.6243	17.0467	10.4973	9.75612	9.58874	13.5708	16.3741	14.9725
BBS5	7.59157	8.15463	8.40123	9.4451	11.0812	10.3548	5.82113	5.07349	5.45257	8.42079	8.91047	7.69349
BBS7	7.77252	8.95558	9.87794	15.3315	16.1162	17.7482	7.07428	8.57024	8.26436	14.5014	15.9473	14.3498
BBS9	1.50221	2.03196	1.84569	6.20748	6.3454	5.68333	1.50339	1.61699	1.16545	5.3401	6.6249	5.20461
BBX	3.48296	5.32942	5.72321	8.28133	8.21388	8.86605	5.80164	6.4921	9.69024	6.96295	7.07658	4.37264
BCAM	0.0527928	0.129299	0	0.0158257	0.0155732	0.111788	0.0122712	0.0316354	0.0809168	0.0447424	0.0712948	0.00845274
BCAN	2.30779	2.03551	2.30941	4.14971	3.85366	2.91473	2.81321	1.74309	1.24731	4.23499	3.29696	3.60949
BCAP29	26.4265	34.1269	30.6935	28.7648	31.1655	28.0656	28.2114	26.5766	27.5525	26.7143	32.0989	30.3534
BCAP31	778.295	931.509	872.686	465.099	513.443	456.053	848.38	819.059	802.375	462.922	518.315	485.296
BCAR1	11.3027	5.18045	8.42825	2.98203	1.58555	2.3135	7.13986	3.72834	7.52947	3.16684	1.53481	2.31777
BCAR3	12.8356	8.96079	12.6306	3.81956	3.51749	3.97259	13.9286	10.7199	16.379	4.20501	2.87386	3.41438
BCAS1	0.127582	0.132239	0.16242	0.0669293	0.0365897	0.056282	0.0749624	0.064418	0.0887212	0.0252297	0.0335019	0.047664
BCAS2	165.362	155.615	139.411	250.544	266.426	234.054	125.697	106.252	98.9808	225.707	346.943	246.542
BCAS3	4.1151	6.95066	7.07907	15.1694	16.7014	16.0565	5.45831	5.43752	5.85239	15.0761	16.0893	14.4297
BCAS4	16.5192	25.2922	18.5893	7.27767	9.95581	9.55131	10.2098	16.9867	15.2237	6.13696	10.8971	10.2009
BCAT1	113.424	105.156	103.026	92.523	71.2419	85.585	74.7587	54.1193	65.045	73.6931	71.4557	66.4482
BCAT2	13.7414	16.1652	15.4981	14.7281	15.12	14.8778	9.97462	14.1514	11.5005	14.4508	14.0767	17.4425
BCCIP	48.3929	53.0595	54.2867	61.9042	71.0633	70.0584	42.6609	41.1754	29.797	63.0763	81.388	67.0035
BCDIN3D	13.9276	7.48104	13.5723	14.6696	8.28892	11.429	11.5403	7.60371	9.18277	14.4978	9.10217	10.5636
BCHE	0	0	0	0	0	0	0	0	0	0	0	0
BCKDHA	46.5054	52.3652	68.9157	211.251	210.74	220.664	41.345	46.9093	56.9235	234.375	205.109	265.066
BCKDHB	4.29402	6.6048	5.5178	4.73233	5.66238	4.73415	3.20461	3.89774	2.84846	4.01635	5.50371	3.55612
BCKDK	59.5607	52.1783	54.7413	17.1297	18.363	17.5247	47.4768	50.5735	49.7934	18.3864	16.3343	19.9613
BCL10	20.8343	16.8178	17.9433	30.6492	28.3829	31.8535	17.6679	14.2322	17.1965	27.8102	31.431	27.3876
BCL11A	2.82019	2.01225	2.34442	0.866769	1.12119	0.969467	1.04046	0.985812	1.49155	0.764716	0.862932	0.876434
BCL11B	0.0412575	0.0312056	0	0	0.0212982	0	0.0503472	0.0144217	0	0	0.0243761	0.0115601
BCL2	5.12228	5.62207	5.04465	1.04447	0.873633	1.20728	4.32182	3.93534	3.7976	1.05768	0.973149	0.877372
BCL2A1	2440.14	2443.97	2176.64	101.821	93.9864	183.949	2042.37	1900.01	2244.6	86.3871	98.4843	153.269
BCL2L1	78.9738	73.1044	81.7463	22.4382	23.1452	21.7379	75.8019	74.1619	78.9018	22.2311	21.419	21.4055
BCL2L10	0.0569528	0	0.0607013	0.239018	0.264605	0.271342	0.324336	0.31853	0.135789	0.641965	0.168247	0.191495
BCL2L11	1.24435	2.84406	3.28464	16.7527	17.2839	17.1391	4.21017	3.38218	7.93695	14.7644	16.5453	14.2723
BCL2L12	12.0369	15.6005	10.6594	19.6203	20.9814	19.8991	11.7665	10.0286	8.7338	22.0338	19.2723	18.8897
BCL2L13	22.0009	18.4804	23.7306	34.7651	29.2477	35.8046	36.2536	30.6901	42.9921	33.9254	32.6559	29.3342
BCL2L14	0	0	0	0.00351557	0.00691896	0	0.283501	0.431026	0.499309	0.00397569	0	0.00751088
BCL2L15	0.0526014	0.034102	0.0800907	0.339018	0.399555	0.310279	0.0427936	0.0525345	0.0985397	0.196153	0.390699	0.332672
BCL2L2	16.3694	17.8669	15.7793	45.4519	45.0334	43.864	15.8274	14.4316	15.5596	44.8607	36.5975	35.2885
BCL2L2-PABPN1	102.358	102.714	109.468	108.281	135.357	116.689	89.5074	85.6211	82.0354	110.879	129.408	90.1319
BCL3	11.7763	5.69819	5.68406	6.69783	8.90396	7.7873	12.7741	10.4367	13.2943	6.80996	7.55517	7.63257
BCL6	38.6174	42.4706	40.5966	13.8273	13.1481	13.6987	46.39	46.1995	50.2726	14.4776	12.603	13.1661
BCL6B	0.106109	0.0642053	0.0678555	0.712502	0.690179	0.404429	0.138119	0	0.0758964	0.642086	0.70215	1.02275
BCL7A	6.58719	9.11096	8.02982	11.0108	7.38083	6.99111	3.26369	2.38953	1.63558	14.4797	7.64158	6.96015
BCL7B	19.3014	17.0748	18.9433	23.8544	21.2896	22.6267	18.0293	16.4062	18.4015	24.5439	20.6087	24.9478
BCL7C	43.0642	44.9425	49.0853	26.5043	28.6013	27.9089	34.2095	35.9122	35.4174	22.4893	27.2538	27.697
BCL9	1.55449	2.17997	1.813	1.55408	1.99401	1.10274	1.28594	1.2441	0.992082	1.70159	1.6204	1.0911
BCL9L	8.89333	5.23179	7.43661	4.18167	4.59803	4.54877	6.92394	5.06657	6.10709	4.54662	3.58367	4.22967
BCLAF1	17.8662	20.3513	21.0309	25.2782	23.9921	27.9725	16.5141	13.3578	16.4668	21.4828	25.6618	18.9327
BCLAF3	3.07037	3.31834	3.72479	3.68318	4.27357	3.89421	2.029	2.57143	2.70458	3.61195	4.38346	2.97729
BCO1	0	0	0	0	0	0.0180096	0	0	0	0	0	0
BCO2	0.157688	0.456688	0.435248	0.54724	0.688791	0.710608	0.572353	0.712326	0.636248	0.618864	0.683219	0.525668
BCOR	5.02923	4.74383	5.4665	1.51665	2.08023	2.30818	4.47355	3.23904	4.78197	1.66224	1.80114	1.31728
BCORL1	3.08693	3.35825	3.71497	4.71282	4.27123	4.9204	2.92662	2.4062	2.21958	4.1818	3.49834	3.81392
BCR	11.1495	10.2453	11.6866	16.7257	14.779	13.2698	7.07133	7.13889	6.73926	17.7287	12.3826	12.5548
BCS1L	7.26527	7.152	7.24366	5.97817	6.51949	6.30461	4.02403	4.25739	4.5641	5.94506	6.44448	6.35007
BDH1	5.51026	5.72317	7.5495	7.08274	7.0227	6.18117	3.72285	3.7773	3.47067	8.33802	6.94654	7.69492
BDH2	11.5051	11.8643	14.8116	6.78762	8.85123	11.7462	8.69764	10.6069	14.4798	4.60731	8.08724	11.837
BDKRB1	0	0	0	0.0351278	0.0691347	0	0.0272381	0.0468134	0.0199565	0.0993134	0.0395627	0.0375246
BDKRB2	0	0.019517	0.0103133	0.456859	0.234776	0.0922034	0	0	0	0.729056	0.463085	0.18979
BDNF	0.606393	0.510348	0.627706	1.37314	1.37376	0.840621	0.738217	0.317189	0.452458	1.14394	1.35577	0.660076
BDP1	2.63458	2.64811	3.09024	3.99096	3.99564	4.1397	2.35169	1.91609	2.23232	3.4476	3.52353	2.17294
BEAN1	0.436558	0.420909	1.43167	0.508367	0.396242	0.487597	1.27233	0.50308	1.91586	0.313066	0.328791	0.419388
BECN1	32.2792	36.9504	38.4118	47.4664	49.1863	48.8958	36.3864	31.9294	38.1919	44.6686	52.4596	38.992
BECN2	0	0	0	0	0	0	0	0	0	0	0	0
BEGAIN	0.0392537	0.0339315	0.508025	0.0588353	0.017369	0.14249	0.155111	0.164656	0.848997	0.0931501	0.0463844	0.188549
BEND2	0	0	0	0	0.0250469	0	0	0	0	0	0	0
BEND3	1.63634	1.91445	2.24374	1.39855	1.37149	1.45021	2.25114	1.28538	1.98907	1.46161	1.56426	1.29821
BEND4	0	0	0	0	0	0	0.0120572	0.0155418	0.0176679	0	0.00875642	0.00830532
BEND5	0.277091	0.345976	0.337519	0.0553757	0.108984	0.0279398	0.0429383	0.0368985	0.0314596	0	0.0935505	0.0591541
BEND6	0.289794	0.175352	0.453006	1.31755	0.628318	1.03295	0.125739	0.0405196	0.161219	0.974226	0.741947	1.15844
BEND7	0.0356047	0.0165724	0.0145954	0.155172	0.0452434	0.0521947	0.00891263	0.00765896	0	0.162483	0.0388362	0.0521836
BEST1	5265.02	5705.94	5593.72	7363.14	7283.54	7587.44	6175.13	5594.24	6446.47	6654.1	7072.97	8242.04
BEST2	0.0254569	0.0385093	0	0	0	0	0.103552	0.0533915	0.0303477	0.030205	0.045122	0
BEST3	0.0102588	0.0206917	0.0492032	0	0.0105918	0	0	0.0358602	0.0183446	0.0121722	0	0
BEST4	0.587779	0.569055	1.20281	6.38895	6.57831	5.84967	5.27916	3.94485	4.62464	6.27667	6.5288	7.43095
BET1	13.8067	14.0343	15.1901	34.2039	37.6309	33.0851	20.2908	21.0097	27.8789	26.6996	37.4783	31.2268
BET1L	29.95	29.6199	32.0525	135.578	142.812	148.772	26.3687	26.5678	24.3695	140.435	140.091	136.566
BEX1	1.93152	4.79486	2.45455	19.7198	26.2315	27.214	1.69226	0.207746	0.265685	26.1792	34.4115	19.9829
BEX2	2.74698	1.51981	3.29375	151.731	136.922	177.267	2.82453	0.880202	1.81929	172.382	178.642	155.371
BEX3	28.1467	91.4436	39.5337	24.3643	71.622	42.5519	11.0441	52.8691	18.6241	27.0279	95.7251	38.823
BEX4	124.95	118.02	126.583	302.974	322.038	334.497	78.3558	73.8279	71.4133	310.949	420.845	356.047
BEX5	0.107971	0	0	7.49551	0.0371583	3.37224	0.0585594	0	0	7.83599	0	4.98165
BFAR	19.3457	19.1596	19.577	46.1315	39.191	43.45	14.6116	12.0496	15.3044	43.3012	40.6617	38.1778
BFSP1	0.336134	0.514757	1.08804	1.20169	0.771207	0.909469	0	0.208884	0.222618	0.871512	0.779679	1.29764
BFSP2	0	0	0	0.0338886	0	0	0.0525546	0.0225811	0.0385051	0.038324	0	0.0905023
BGLAP	1.39738	2.3211	2.97871	3.57907	3.60684	3.65516	1.80556	2.18372	1.22489	3.90121	3.98237	5.4355
BGN	0	0	0	0	0	0	0	0	0	0.0358443	0	0
BHLHA15	0.0181055	0.127814	0.231566	0.854826	1.36459	0.440887	0.0883777	0.177208	0.172671	2.04083	0.663228	1.09578
BHLHA9	0	0	0	0	0	0	0	0	0	0	0	0
BHLHE22	0	0	0	0	0.0373747	0	0	0	0	0	0.0213879	0.0202861
BHLHE23	0	0	0	0	0	0	0	0	0	0	0	0
BHLHE40	488.699	388.304	424.624	91.1708	84.1942	120.723	394.41	337.384	395.409	92.532	69.568	80.9329
BHLHE41	325.353	183.79	320.021	36.469	43.7771	62.7112	204.497	182.461	333.923	30.2609	33.4336	42.9879
BHMT	0	0	0.0252902	0.98338	0.967691	0.401956	0.0193041	0.0331775	0.0282871	1.01355	0.883223	0.412213
BHMT2	0.0335632	0.0225653	0	0.0704285	0.13861	0.0829143	0.109221	0	0	0.0929207	0.224741	0.037617
BICC1	0.0829495	0.0167306	0.0618863	0	0	0	0.0944764	0.0463926	0.148329	0	0	0
BICD1	4.51195	2.9136	4.39038	9.22817	6.8014	8.00123	2.36018	1.57998	2.19737	8.07777	6.9746	5.73954
BICD2	45.1452	47.0852	48.0402	28.5631	29.9839	32.3406	33.1238	32.6271	30.2564	25.9556	26.7577	21.6337
BICDL1	6.78687	7.77668	9.49008	19.435	16.8774	17.0483	8.77217	4.91988	7.84191	20.4502	14.2988	17.3989
BICDL2	0.14354	0.131598	0.285112	0.266974	0.276187	0.407559	0.148624	0.136841	0.210006	0.309658	0.285261	0.358316
BICRA	1.99943	1.95077	1.87883	4.09006	4.03092	3.51978	1.94425	1.71212	1.77709	3.82524	3.13853	3.73266
BICRAL	6.09115	6.14282	7.17762	10.3403	11.7056	9.99615	4.95087	4.7941	5.38768	9.96149	9.96698	5.96173
BID	34.5778	29.5116	30.6673	37.7687	43.8118	57.8153	36.7776	35.2027	40.4077	40.8945	39.0345	55.9419
BIK	0.745237	2.25468	0.661906	4.30044	3.71888	2.03828	0.505237	2.60501	0.962446	5.37909	4.10953	2.85376
BIN1	15.4213	19.9786	25.7046	43.1176	42.0826	39.0129	12.7283	18.7743	20.3252	54.9278	44.7969	47.6928
BIN2	147.204	249.208	147.364	134.647	165.938	156.546	150.5	192.734	141.211	139.034	154.253	145.9
BIN3	14.0431	17.6822	14.7265	19.6737	19.7617	19.3942	14.1979	14.0528	13.3659	18.7926	18.597	17.1956
BIRC2	30.3385	30.2914	33.1752	38.2841	38.5186	36.5359	50.3709	37.8051	48.9589	36.9563	38.5525	32.2651
BIRC3	11.6675	6.16633	9.20067	5.05637	5.9169	6.87969	29.2494	14.3007	32.0126	2.85578	5.11674	2.5979
BIRC5	10.1567	12.0961	10.0041	1.1346	2.80948	4.19057	0.805017	4.93141	3.51359	0.813466	3.44934	3.04192
BIRC6	18.9567	20.234	22.2402	27.7776	26.7993	30.8331	17.0829	14.5507	16.4233	25.4371	26.4974	18.8575
BIRC7	0.174292	0.602642	0.106151	42.8951	32.7763	29.103	0.121538	0.557025	0	58.9674	34.0999	53.7752
BIVM	4.19895	3.93624	4.96757	4.97243	3.69943	4.6885	2.59334	1.73473	2.51182	4.07953	3.58485	3.32912
BIVM-ERCC5	53.4357	68.8374	54.6181	237.312	239.945	242.34	51.0091	44.0759	41.8395	222.938	273.413	176.974
BLACAT1	0	0	0	0	0	0	0	0	0	0	0	0
BLCAP	55.5546	53.1094	60.6624	101.807	106.732	110.077	58.9782	43.0002	54.0285	91.4637	111.745	103.449
BLID	0	0	0	0	0	0	0	0	0	0	0	0
BLK	0	0	0	0	0	0	0	0	0	0	0	0
BLM	3.54988	5.4922	3.52014	1.23652	1.12847	1.15217	0.55672	1.00998	0.764797	1.04876	1.26347	1.02795
BLMH	35.4142	37.6941	35.4922	35.713	39.7332	42.4766	16.5415	19.5276	18.2091	34.0773	42.3827	36.796
BLNK	5.14619	6.24387	8.09052	1.45703	1.75115	1.66556	8.06145	10.1131	10.8902	1.3259	1.83328	1.50375
BLOC1S1	140.453	151.628	147.549	81.2793	81.1059	106.872	137.628	130.54	126.885	87.4939	84.0373	112.115
BLOC1S2	88.8495	110.204	98.5419	112.875	132.875	118.734	107.953	125.568	124.192	105.402	143.428	131.942
BLOC1S3	23.2357	18.4661	22.86	55.9348	58.3216	50.3992	50.4018	39.1769	50.2028	55.7339	50.1421	58.9443
BLOC1S4	45.2754	43.5024	42.9359	36.4478	42.3688	40.8894	31.2586	29.0771	28.3326	38.9152	44.0918	44.1733
BLOC1S5	29.9744	19.6446	25.4545	17.174	17.9594	16.9026	18.3253	10.2913	15.3045	15.501	18.5212	14.3887
BLOC1S6	21.87	26.4761	24.4711	56.6311	56.0037	53.3226	14.1765	13.2331	14.2161	48.3476	58.6012	41.8109
BLTP1	2.69468	3.84529	3.96278	5.93525	6.18467	6.36531	6.56685	6.25995	7.19234	4.77715	5.3929	2.93926
BLTP2	126.564	129.721	151.095	110.114	102.121	111.57	117.248	104.172	119.796	113.163	92.7644	81.8724
BLTP3A	28.5948	34.2537	39.5633	43.0267	40.7659	41.9149	56.4302	52.7998	71.1646	39.3923	39.056	29.6338
BLTP3B	33.7991	30.5332	33.4603	45.8524	46.1434	47.7601	25.1836	20.2466	21.3606	38.7602	47.3199	31.9748
BLVRA	174.307	258.352	190.615	91.0307	104.309	98.7978	253.795	376.346	296.411	88.4692	100.796	92.4391
BLVRB	71.3939	94.4097	81.3069	117.507	117.745	104.106	47.7586	70.9507	53.1761	140.784	107.784	137.753
BLZF1	25.9152	28.08	26.6549	116.301	114.827	125.181	102.286	93.7044	118.349	103.538	135.156	104.298
BMAL1	24.156	17.5201	22.6985	10.1358	8.09811	9.16303	17.7683	13.6787	14.5524	9.12369	8.58303	6.87123
BMAL2	5.08808	5.93588	6.0503	4.26338	3.88026	5.01305	8.71859	8.21156	11.5023	5.09038	4.77588	4.51518
BMERB1	1.50754	2.34369	3.12854	5.62959	5.62603	6.44068	1.55083	0.998189	1.20868	5.9564	5.98137	5.65195
BMF	4.00865	8.11051	5.74282	19.2567	19.7597	19.1514	2.33409	2.88635	3.021	15.8227	15.8466	12.4197
BMI1	31.4517	27.5842	31.7194	43.8059	34.774	35.4016	21.4079	16.677	19.8696	35.737	35.4393	29.9665
BMP1	20.4013	28.8985	20.4562	14.713	20.9628	10.2762	30.5865	34.8615	25.3315	18.3095	18.6836	12.2491
BMP10	0.107631	0.148015	0.104286	0	0.0404087	0.0207188	0.0955229	0.109449	0.0233289	0.0232192	0.0462483	0.0438657
BMP15	0	0	0	0	0	0	0	0	0	0	0	0
BMP2	0.333202	0.285624	0.532699	1.94024	1.46207	2.11665	0.32529	0.489184	0.317773	2.03604	2.16552	2.22201
BMP2K	64.8	61.5739	59.1426	38.3529	38.6742	34.84	31.7956	32.2245	28.1637	29.376	38.8251	21.3719
BMP3	0	0	0	0	0	0	0.0315742	0.0271329	0	0	0	0
BMP4	0.0164375	0	0.0175194	0.0172461	0	0	0.0133727	0.0114916	0.0195955	0	0.038847	0.0184229
BMP5	0	0	0	0	0	0	0	0	0	0	0	0
BMP6	17.5744	11.4904	14.0899	68.3027	51.9044	56.0847	19.783	10.7152	10.2521	72.5015	65.4176	82.2519
BMP7	0.204775	0.0783324	0.0903117	0.111129	0.102065	0.07476	0.0919139	0	0	0.117295	0.0417197	0.0712267
BMP8A	2.28444	4.3223	2.69168	6.21193	7.50849	5.12571	3.61468	4.41027	2.36104	5.58267	6.32754	4.1459
BMP8B	3.04723	5.61548	3.59997	9.47585	11.6242	7.06143	1.9713	2.92602	1.5902	9.38019	10.8023	6.00761
BMPER	0	0.00146399	0.00773612	0.0152309	0.0149879	0.0107586	0	0.00811906	0.00346114	0.0223916	0.0377384	0.0341673
BMPR1A	1.82537	1.69533	1.79171	1.42641	1.0168	1.00516	1.22344	0.860197	0.833	1.15351	0.816714	0.629927
BMPR1B	0	0	0	0.0166201	0	0	0.017183	0.00738301	0.0503579	0.00626513	0.012479	0
BMPR2	11.0027	8.98836	10.2187	6.37594	5.42224	6.01965	26.4752	19.6426	28.2918	5.54157	4.46001	3.54057
BMS1	33.6823	43.9013	44.1255	80.0942	90.0231	91.6301	37.9108	35.0899	32.7306	85.2575	103.194	85.2947
BMX	0.566309	0.811582	0.38121	0.031272	0.030773	0.0631131	0.0969932	0.041675	0.0710639	0	0.0704402	0
BNC1	0	0	0	0	0	0.0255117	0.0392069	0	0	0	0	0.0270067
BNC2	0.0639614	0.0167233	0.0252486	0.0422531	0.0220124	0.0175567	0	0	0	0.0477832	0.0167956	0.00265506
BNIP1	9.82527	9.66262	9.0131	37.3527	39.1214	36.9895	7.12231	7.78796	8.28788	36.1312	38.8177	41.9063
BNIP2	64.154	59.1461	63.3153	83.0903	89.1529	94.6928	47.4054	42.7675	45.5131	76.821	99.857	69.4535
BNIP3	6.25124	28.2374	8.94935	41.2265	53.8143	36.8742	6.43239	7.81172	4.23245	50.0982	61.0635	45.1624
BNIP3L	87.0421	150.978	101.355	243.215	231.667	230.024	76.5357	88.3052	88.639	234.174	249.933	211.801
BNIP5	0	0	0	0.0165905	0	0	0.154371	0.287423	0.037701	0	0	0
BNIPL	0.0714256	0.162071	0.0951584	0.355961	0.516205	0.434822	0.217905	0.199737	0.0425739	0.37077	0.284852	0.550361
BOC	0.0815264	0.0469817	0.139648	0.14358	0.150308	0.215788	0.180026	0.170988	0.211734	0.179645	0.247722	0.257803
BOD1	11.5768	15.0667	10.9919	28.7798	32.7765	33.1376	9.33125	8.9157	8.3547	29.9401	29.4844	32.0073
BOD1L1	10.5777	13.8386	13.1052	34.4596	38.0711	37.5303	11.3356	10.384	10.6856	30.9823	36.3001	17.546
BOD1L2	0	0	0	0	0	0	0.173459	0.198746	0	0	0	0
BOK	6.10434	2.93361	3.80502	5.71099	2.36626	2.35651	4.05181	1.4174	1.99661	5.56943	2.18741	3.13678
BOLA1	4.82021	6.47586	6.20406	7.31475	8.90285	6.72794	10.4753	8.02235	4.55327	10.35	10.8595	9.02892
BOLA2	17.2096	17.1189	20.7601	26.0993	33.194	50.7688	17.6919	18.7033	12.123	38.3327	48.1588	41.8202
BOLA2-SMG1P6	3.24638	6.21603	3.35485	4.98255	5.96746	9.10361	3.30135	3.18968	2.06578	6.41546	10.8085	7.37531
BOLA3	39.7236	31.7214	35.229	7.27383	8.84405	5.84058	35.8478	32.8815	26.4825	6.70806	10.3111	6.17003
BOLL	0	0	0	0.0149063	0.0293369	0.00752096	0.0231167	0.00993251	0.0169369	0	0.0167882	0.0159234
BOP1	19.2625	19.5542	21.6277	27.0438	32.083	25.6854	17.7886	19.6054	18.1637	25.93	18.3597	21.1352
BORA	5.73833	7.44645	7.00401	28.5515	31.6873	27.6977	4.23629	4.93639	4.66812	25.764	31.6516	26.0408
BORCS5	7.12563	6.01884	8.05198	7.26963	6.38138	7.22742	6.239	4.99811	5.29387	6.22188	6.44296	5.8463
BORCS6	49.6349	49.0828	59.0731	193.321	139.888	178.46	36.6379	35.3074	43.0263	196.448	137.069	197.102
BORCS7	31.2015	25.9337	28.4496	42.5034	35.6303	40.222	21.1439	15.9884	18.2301	36.2074	32.9192	37.5256
BORCS8	14.0816	13.4728	14.1654	19.6179	17.725	20.124	14.2815	18.2828	14.8602	19.0744	18.1938	18.5862
BORCS8-MEF2B	13.0078	13.1464	14.6101	20.5376	19.6751	22.0142	14.4212	17.8745	13.8209	20.1521	21.658	20.7306
BPGM	17.1696	20.8578	17.8157	17.5002	19.6759	14.1048	28.8891	28.9352	23.9009	18.132	23.1123	15.775
BPHL	5.58995	7.07139	6.10513	5.30321	5.11755	5.11376	2.9506	3.92811	2.86183	4.78828	5.05439	5.065
BPI	46.0005	11.9918	75.5535	52.6706	10.3367	65.94	46.9432	12.718	65.8509	43.0758	9.14343	56.4414
BPIFA1	0	0	0	0	0	0	0	0	0	0	0	0
BPIFA2	0	0	0	0	0	0	0	0	0	0	0	0
BPIFA3	0	0	0	0	0	0	0	0	0	0	0	0
BPIFB1	0	0	0.0203581	0	0	0	0	0.0801218	0	0	0	0
BPIFB2	0	0	0	0	0	0	0	0	0	0	0	0
BPIFB3	0	0	0	0	0	0	0	0	0	0	0	0
BPIFB4	0	0	0	0	0	0.0170658	0	0	0	0	0	0
BPIFB6	0	0	0	0	0	0	0	0	0	0	0	0
BPIFC	0	0	0	0	0	0	0.0584526	0	0.0428264	0	0	0
BPNT1	27.3037	27.1906	31.3055	15.5235	14.6876	16.6392	20.2945	17.4154	18.5995	13.9569	15.4844	16.4747
BPNT2	50.2418	51.7649	50.0633	116.105	116.992	117.722	39.756	37.1744	37.5554	104.804	117.296	88.5955
BPTF	11.7361	11.7782	13.3622	11.3457	11.5794	13.158	10.4738	8.05056	8.2414	10.4092	11.1402	7.02565
BPY2	0	0	0	0	0	0	0	0	0	0	0	0
BPY2B	0	0	0	0	0	0	0	0	0	0	0	0
BPY2C	0	0	0	0	0	0	0	0	0	0	0	0
BRAF	2.21379	2.44064	2.6757	6.69789	6.54283	6.1099	2.0093	1.56242	1.93175	6.15218	5.81201	4.49481
BRAP	25.0238	24.9429	28.6333	52.5661	45.891	53.2724	27.3659	22.2368	25.7366	51.9466	51.6322	45.0501
BRAT1	10.628	8.78075	11.4637	8.37826	8.15946	7.72122	6.69439	7.18228	8.84629	7.934	5.65577	8.07203
BRCA1	3.01164	4.67973	3.59984	2.66761	2.86334	2.55282	1.02889	2.08579	1.33096	2.59819	2.53213	1.7918
BRCA2	2.06959	2.85236	2.03733	2.83482	2.94024	2.89409	2.2278	2.4755	3.06443	2.56525	2.7243	2.12604
BRCC3	32.004	32.977	32.4664	22.4406	21.8452	21.1398	25.7857	24.8396	24.7043	21.0643	23.5226	16.3924
BRD1	11.3134	11.2967	12.1583	17.9406	17.8365	17.5996	12.0646	10.31	9.54036	17.8956	16.9191	12.6007
BRD10	4.90789	5.62058	7.05928	11.6183	10.9484	11.8095	5.68253	4.53364	5.19051	11.1537	9.76269	6.81979
BRD2	6.89096	6.882	7.8128	22.9514	19.5783	21.0621	10.2039	8.72433	10.128	22.8144	18.7567	17.1733
BRD3	5.39222	9.16099	7.19552	27.3343	30.147	24.9517	4.58783	4.98908	4.00244	24.695	25.8133	19.6617
BRD3OS	3.47991	5.57416	4.69188	23.7708	20.7699	19.9904	2.12079	2.57898	2.59462	22.5706	21.4321	24.5383
BRD4	15.9543	13.6694	17.1697	22.3731	23.3812	21.9856	13.0016	10.8204	13.8752	22.2008	18.6097	19.0415
BRD7	82.6519	104.011	114.049	74.0387	90.1468	83.3913	105.172	118.828	147.64	67.5398	90.0267	63.9716
BRD8	10.5755	14.9384	12.2573	49.3086	51.0907	50.0074	8.73451	7.74485	6.89086	48.7427	55.0469	41.5244
BRD9	10.461	12.2122	10.8149	9.94827	11.3977	11.8235	8.84662	8.97132	8.59458	10.1228	11.2238	10.0899
BRDT	0	0	0	0	0	0	0	0	0	0	0	0
BRF1	4.68058	4.99486	5.31106	6.98827	7.95287	7.61089	3.168	3.52987	3.16692	8.26836	7.05491	7.23393
BRF2	10.4645	11.4541	10.2366	51.0786	49.8539	53.0261	7.71495	7.16938	7.04592	48.3961	40.0151	51.8696
BRI3	179.593	161.184	192.415	194.105	197.961	210.643	156.472	190.54	211.109	191.948	193.903	213.717
BRI3BP	30.7201	64.1939	46.8758	19.5922	24.5311	21.3133	15.9652	24.0722	13.6412	17.3727	22.0903	14.4348
BRICD5	7.87675	13.0928	10.5852	37.336	38.5725	35.4673	6.07882	8.05329	7.60852	39.0827	31.3442	53.4921
BRINP1	0	0	0	0	0.0262322	0	0	0	0.0302889	0	0	0
BRINP2	0	0	0	0	0	0	0	0.025814	0	0	0	0
BRINP3	0	0	0	0	0	0	0	0	0	0	0	0
BRIP1	0.544652	0.835583	0.584396	0.0370736	0.0503202	0.0554715	0.664153	1.24028	1.63557	0.036143	0.0518329	0.0300438
BRIX1	11.2691	12.9786	14.9398	31.7343	33.5723	34.7907	8.71122	9.73515	9.61861	33.144	41.3445	32.6976
BRK1	696.857	678.789	633.195	860.349	811.309	688.039	586.102	519.314	516.233	770.77	825.084	739.985
BRME1	1.2144	1.88992	1.95081	1.18706	1.42971	1.66498	1.02351	1.25212	0.895705	1.65859	0.96011	1.42962
BRMS1	43.2608	53.1489	53.6097	57.4467	60.3566	65.5891	40.5149	45.1641	38.7094	61.7783	63.6147	66.0028
BRMS1L	10.5191	12.4006	14.8578	25.4178	29.6913	33.3638	7.86191	5.85523	6.09122	22.3525	31.4226	26.5047
BROX	24.4605	31.5119	29.9314	58.8583	62.3837	58.4797	25.5854	22.3072	26.7231	52.1944	67.7719	62.1031
BRPF1	17.7239	17.9631	18.7681	27.7382	27.8884	24.1087	12.327	14.3979	12.1133	27.6614	23.2692	17.5749
BRPF3	6.72953	7.87898	7.7374	19.1949	18.1154	16.7995	5.83101	6.10104	5.44442	20.0209	14.9417	12.6222
BRS3	0	0	0	0	0	0	0	0	0.0507801	0	0	0
BRSK1	0.434655	0.395577	0.418067	0.622879	0.415925	0.347946	1.15571	0.963495	0.84675	0.616353	0.300651	0.712907
BRSK2	0.17716	0.161647	0.145661	0.467343	0.327495	0.305465	0.233349	0.13447	0.11666	0.450434	0.217317	0.234487
BRWD1	5.02639	6.34435	6.36861	17.829	16.8432	17.3292	4.39474	3.09221	3.90817	13.8833	16.2533	9.73768
BRWD3	3.32869	2.66132	3.30823	5.09026	4.45293	4.93965	3.53716	2.56823	3.54782	4.50127	4.70722	2.88383
BSCL2	8.07514	8.18271	16.494	15.9972	17.7268	20.3431	11.1388	10.4841	21.8025	14.9464	16.2535	23.3173
BSDC1	20.899	24.8867	23.6595	73.7366	78.1128	83.1529	19.8528	17.3421	17.1837	77.7492	68.1822	63.9871
BSG	547.204	400.573	370.921	395.671	286.482	237.873	569.641	371.676	274.108	394.95	296.015	279.428
BSN	0.0526288	0.0389219	0.0373952	0.15461	0.184745	0.0482909	0.0685055	0.0490578	0.0418265	0.174845	0.0663351	0.0825795
BSND	0	0	0.00644885	0	0	0	0	0	0	0.0143583	0	0
BSPH1	0	0	0	0	0	0	0	0	0	0	0	0
BSPRY	1.31245	0.711602	1.29354	0.636681	0.335117	0.0747064	1.17106	0.670892	1.76647	1.27258	0.717064	0.632673
BST1	26.6738	26.7003	24.5002	30.1276	22.2077	34.1597	20.2751	19.4892	18.5051	27.7265	23.2569	30.6296
BST2	342.387	420.527	343.899	501.078	416.06	531.6	1430.51	1769.84	1734.77	594.936	539.898	694.493
BSX	0	0	0	0.131283	0	0	0	0	0.372916	0	0	0.14024
BTAF1	24.3983	23.334	24.7493	41.1939	36.3086	40.4984	29.7034	23.6822	30.2603	33.1701	30.335	22.4326
BTBD1	140.556	139.476	156.077	139.573	130.959	131.692	130.787	100.131	119.4	124.106	129.99	121.348
BTBD10	16.6314	15.8372	17.5366	20.5632	20.682	20.7504	12.0969	11.6488	12.2811	19.0915	23.7073	18.874
BTBD16	0	0	0.0711001	0	0	0	0	0.0310915	0	0	0	0
BTBD17	0	0	0	0.0717607	0	0.0724137	0	0	0	0.121729	0	0
BTBD18	0.16855	0.186978	0.269466	0.106105	0.226227	0.249832	0.137123	0.141402	0.0602796	0.0799949	0.239002	0.0755632
BTBD19	11.9819	4.7656	6.8097	20.2961	23.9284	22.3734	23.3113	17.2607	19.0311	21.766	21.4155	15.9582
BTBD2	12.5831	16.8082	15.8704	29.2967	31.5691	31.9436	9.89506	14.2029	12.3379	26.1952	22.2205	30.6595
BTBD3	4.20955	5.06116	5.05922	3.73689	3.30856	3.07494	3.45037	3.0755	3.03282	3.24354	2.96886	2.22085
BTBD6	44.2161	45.5033	48.8706	54.3741	60.1912	57.8479	30.576	38.1983	33.8513	62.9555	53.1473	65.7751
BTBD7	4.69252	4.86981	4.40105	6.69245	6.92644	6.52355	3.32141	2.47549	2.9574	6.90645	5.54918	3.99874
BTBD8	1.22134	1.81471	1.54472	1.93068	2.07221	2.25859	1.02674	0.882314	0.980364	1.87905	2.22254	1.01752
BTBD9	6.58088	5.95526	7.00507	11.427	8.13775	9.27363	6.42598	4.90004	7.03466	12.1855	7.19113	7.92138
BTC	0	0	0	0.420104	0.165361	0.148375	0.390899	0.671828	1.55133	0.166281	0.118286	0.403892
BTD	3.35418	4.07583	3.40941	5.59256	5.22356	5.2236	1.99214	2.21557	2.24551	5.40897	4.27979	4.45376
BTF3	72.2932	68.675	75.9988	99.8421	109.32	104	50.5641	57.3809	54.8896	102.17	122.221	116.027
BTF3L4	25.0894	25.4189	28.5887	49.6222	51.4692	49.2375	15.0356	15.2911	15.0735	44.2534	49.346	42.1905
BTG1	28.8222	38.5024	27.2468	241.33	228.55	222.196	100.703	57.1251	62.6389	216.386	247.07	215.006
BTG2	187.24	100.007	139.462	77.5496	74.6676	111.207	140.544	86.1263	126.711	77.2161	68.7777	100.993
BTG3	22.9096	27.3918	20.4961	31.4308	32.7234	32.8474	22.5551	16.8714	18.863	29.5437	35.0779	24.7953
BTG4	0.015612	0.0314888	0.0415988	0.0327599	0.00805931	0	0.0254021	0.0109145	0.0186113	0.0370476	0.018448	0.0174976
BTK	29.1955	35.6155	35.8758	12.7426	14.7526	16.2593	56.6679	53.1546	62.7523	10.3643	12.4637	14.3887
BTLA	0	0.0262963	0.0277913	0.24622	0.0538426	0.110427	0.78489	0.765632	0.20205	0.0309384	0.508394	0.0292245
BTN1A1	0.0117837	0.0653603	0.0439576	0.0927255	0.0608308	0.155949	0.00958659	0.0329525	0.0140476	0.111852	0.0974702	0.125466
BTN2A1	10.126	11.1079	11.309	17.7705	19.4049	18.3384	11.192	12.4033	15.5416	15.185	20.2367	13.6573
BTN2A2	5.64995	6.97761	4.25069	14.0034	9.71308	9.12468	6.51373	9.1461	7.57733	12.1707	9.01031	5.93446
BTN3A1	11.0179	17.561	22.7809	62.9942	50.7633	70.7015	25.7943	25.6983	39.5191	55.5755	53.3218	60.287
BTN3A2	27.9963	37.804	39.9482	43.8512	44.6012	46.9337	45.4394	41.8855	55.2271	41.6682	46.951	45.5761
BTN3A3	8.78501	9.85588	15.1786	23.8107	21.0268	35.9369	19.4567	17.6369	31.9022	23.7265	22.5879	28.918
BTNL2	0	0	0	0	0	0	0.00866745	0.00744827	0.00635037	0	0.00629464	0
BTNL3	0	0	0	0	0	0	0	0	0	0	0	0
BTNL8	0.0138265	0.0278877	0	0.0145067	0	0.0146387	0	0	0	0.0164054	0.0163382	0
BTNL9	0	0	0.0136634	0	0.0132357	0	0	0	0.0152825	0	0.0075742	0
BTRC	13.0163	14.4096	14.6826	18.5505	20.2685	18.126	9.95338	10.2599	9.71019	18.4453	19.1933	14.8364
BUB1	10.0158	14.3608	8.69791	5.6846	7.30052	8.67256	2.25124	5.77804	3.70753	5.3027	8.16022	6.01072
BUB1B	7.66828	11.1677	5.78709	0.399777	1.18839	1.73132	0.464981	2.93022	1.30593	0.22605	1.22881	0.969769
BUB3	36.1849	42.0894	39.8006	68.6868	64.5308	65.2676	32.6634	33.2339	32.9414	64.7442	68.2271	63.9999
BUD13	23.2278	27.5795	26.868	27.0926	28.4341	28.1558	17.9984	16.4962	18.7667	25.1473	30.9896	26.2887
BUD23	130.316	154.234	174.795	201.581	213.85	194.773	152.185	158.488	162.973	211.102	244.58	228.563
BUD31	88.7204	90.3719	84.2707	261.357	257.074	265.869	82.6421	65.5531	63.2139	286.094	301.256	309.481
BYSL	14.6054	13.5532	14.2497	10.4441	10.4781	10.9213	11.2948	11.4919	10.4104	10.7568	11.3526	9.95857
BZW1	164.521	182.37	175.169	154.858	148.454	155.43	140.389	109.418	104.206	140.239	145.847	124.193
BZW2	22.1757	15.6252	22.2821	13.5043	13.9959	15.2896	16.8246	16.0229	18.6994	13.2996	18.3478	15.7737
C10orf105	5.72369	6.29131	5.61793	1.29474	1.64543	1.5954	5.44854	5.14167	5.66269	1.30233	1.1651	1.15373
C10orf120	0	0	0	0	0	0	0	0	0	0	0	0
C10orf143	0.881024	0.92023	0.980931	2.44296	2.5583	1.7323	1.21592	1.06688	1.15344	2.3707	2.85364	2.16001
C10orf53	0	0	0	0	0	0	0	0	0	0	0	0
C10orf62	0	0.0981237	0	0	0	0	0	0	0	0	0	0
C10orf67	0	0	0.0266134	0	0	0	0.0203141	0.0174567	0	0	0	0
C10orf71	0	0	0	0	0	0	0	0	0	0	0	0
C10orf88	6.02149	5.84381	5.84636	16.6705	18.0226	16.5493	5.83824	4.51243	4.4127	16.9684	20.0545	14.8265
C10orf90	0.0153782	0	0	0	0	0	0	0	0	0	0	0.00861781
C10orf95	4.34206	3.64908	4.32789	13.0342	11.7471	10.7692	6.21451	4.49715	3.59462	13.4999	9.92909	9.59782
C11orf16	0.185723	0.187299	0.395895	0.035429	0.0697276	0.0536272	0.219774	0.448542	0.362298	0.0801321	0.0798041	0.0189232
C11orf21	23.5136	47.5225	60.3325	8.31256	18.3446	47.0234	15.5523	28.3628	38.8813	6.54004	11.872	40.0303
C11orf24	22.0441	20.6272	23.8341	198.267	199.384	173.948	18.2531	18.1318	15.674	244.27	199.104	198.164
C11orf42	0.102357	0.56774	0.709111	1.61088	1.58518	1.4088	0.333088	0.500912	0.305055	1.761	1.26998	0.11472
C11orf52	0.0487093	0	0.155746	0	0.0502901	0	0	0	0.0580673	0	0	0
C11orf54	13.2464	18.6021	14.688	15.5211	18.9759	15.7525	7.5051	9.36653	8.65137	13.163	17.3018	14.157
C11orf58	57.8247	66.4057	60.232	100.929	99.0655	94.056	65.4379	58.6796	60.7455	91.6679	115.483	90.3715
C11orf65	1.85752	2.3387	2.74218	5.37461	5.56283	5.24029	1.91479	1.96809	1.98057	3.61397	4.49898	3.25859
C11orf68	36.0768	39.2726	41.4205	60.1072	68.414	62.8663	41.1516	45.8246	49.5076	57.2079	63.6751	71.6575
C11orf71	10.9055	9.07447	8.68156	10.359	10.796	8.83772	11.7564	11.9539	10.0313	11.0225	11.8259	9.60709
C11orf86	0	0	0	0	0	0	0	0	0	0	0	0
C11orf87	0	0	0	0.0211234	0	0	0.0327581	0.0563006	0.0240009	0	0	0
C11orf91	0.0335569	0.203049	0.39342	0.211246	0.138584	0	0.7098	0.516118	0.160015	0.0796313	0.118958	0.11283
C11orf96	0.285314	0.0959116	0.760233	2.34491	1.22739	0.855876	7.65983	4.98665	9.29685	8.06828	2.41619	2.23842
C11orf97	0	0	0	0	0	0.186099	0	0	0	0	0	0.197004
C11orf98	134.07	140.6	143.944	137.515	131.398	148.153	127.467	162.797	121.296	142.767	163.746	191.272
C12orf42	0	0.00395939	0	0	0.008107	0	0	0	0	0	0	0
C12orf43	6.31491	6.38826	7.23742	6.26547	7.18803	8.07181	4.54713	5.90241	6.20135	7.10296	7.56053	7.79198
C12orf50	0.0286236	0	0.0813535	0.0500528	0.0394034	0.0202033	5.29382	0	0.966811	0.0905661	0.0112744	0
C12orf54	0.0490125	0	0.0783576	0	0	0.0259458	0.279117	0	0.0292144	0.029077	0	0.0549323
C12orf56	0	0	0	0	0	0.00989074	0.060801	0	0	0	0	0
C12orf57	10.8927	6.11657	10.3342	56.6149	39.6075	44.8489	20.9318	10.8571	12.4829	74.6902	56.4512	66.6964
C12orf60	0.905551	1.44291	1.44773	2.28974	1.91663	2.00377	0.92825	1.17753	1.15509	1.94475	2.0973	1.88776
C12orf71	0.0577887	0.349674	0	0.121263	0.119328	0.305916	0	0	0.206673	0	0.273145	0.0647685
C12orf75	2.66266	0.257626	1.62316	0.721606	0.162307	0.457709	2.09426	0.247283	0.878472	0.99092	0.267034	0.991084
C12orf76	3.61035	4.75882	5.02515	6.53338	7.00544	7.59035	6.53136	6.06099	6.8382	6.14846	7.26	6.70408
C13orf42	0	0	0	0.0236239	0	0	0.164862	0.188896	0.107368	0	0.0133032	0
C13orf46	0.100247	0.0577702	0.106845	0.0375639	0.0813221	0.0833926	0.128159	0.10012	0.042681	0.0169921	0.0338451	0.0882793
C14orf119	111.807	116.52	118.128	83.8976	75.3371	80.7777	143.022	104.25	140.736	85.7313	72.7229	95.9158
C14orf132	0	0	0	0.0265575	0	0	0	0	0	0.0300334	0	0.0141848
C14orf180	0	0	0	0	0	0	0	0	0	0	0	0
C14orf28	2.22884	2.5003	2.89157	9.78308	11.8075	10.9062	1.69781	1.73912	1.62209	10.1325	11.8271	10.5909
C14orf39	0.301397	0.345402	0.365039	0.344971	0.466767	0.304596	0.156036	0.306486	0.26131	0.243826	0.356147	0.291736
C14orf93	2.02798	2.41177	2.63555	3.66834	4.0987	3.98024	2.79385	2.18686	2.1553	3.39935	3.93367	4.00977
C15orf39	7.42071	11.7179	10.352	20.1928	22.8749	18.1257	14.0847	22.3307	23.5375	21.4877	17.0115	21.578
C15orf40	10.9285	10.8926	10.0809	13.9043	14.8894	14.7022	8.96865	7.03347	5.90804	15.7325	17.4639	13.0902
C15orf48	925.274	476.327	979.094	91.4927	60.6738	106.447	2462.78	1320.78	2512.95	146.639	131.161	163.122
C15orf61	3.26569	4.38475	4.27678	9.26416	10.7972	8.28383	1.35566	2.1023	1.8495	9.84034	8.41945	9.5528
C15orf62	3.01278	2.33904	3.31301	3.21116	4.41896	3.89859	1.4784	2.50746	2.39439	3.26262	3.108	3.51066
C16orf46	0.443163	0.554357	0.52229	2.56177	2.5473	2.54899	0.679467	0.369401	0.416547	2.78077	2.75932	2.66493
C16orf54	94.257	93.4105	117.49	25.9536	27.201	28.21	55.6975	74.1249	62.8151	26.3499	22.4117	21.7724
C16orf74	0.340186	0.190596	0.342433	0.297434	0.448789	0.0600281	0.276757	0.105701	0.135181	0.26909	0.200991	0.0847275
C16orf78	0	0	0	0	0	0	0	0	0	0	0	0
C16orf82	0	0	0	0	0	0	0	0	0	0	0	0
C16orf86	3.12678	4.34898	3.76618	6.60997	7.12856	5.80866	3.51778	3.39677	3.61664	6.92342	5.86494	7.76447
C16orf87	3.54444	3.25108	3.58684	2.67439	2.66612	3.26316	3.02926	2.87687	2.85996	2.65378	3.03664	2.95023
C16orf89	0.649927	0.722666	0.337471	0.41963	0.103234	0.194081	0.162691	0.0466021	0.297996	0.39546	0.255997	0.149421
C16orf90	0	0.0571056	0	0	0.0584629	0.0599514	0	0	0.135008	0.134373	0	0.126929
C16orf92	0.071966	0.0483843	0	0	0	0	0.156127	0.0335414	0.0571946	0	0	0
C16orf95	2.76572	2.72329	2.8317	14.5089	10.0504	8.69231	3.6851	3.50169	2.77784	13.6172	9.88158	11.618
C16orf96	0.132323	0.237236	0.564128	1.4346	1.15366	1.83681	0.287068	0.0822294	0.140217	0.680345	0.72968	1.63135
C17orf100	2.27287	3.50768	3.22995	7.80439	9.27985	12.7975	1.06462	1.54083	2.01162	9.84735	9.72565	10.4597
C17orf107	3.27232	1.15769	3.57207	90.9545	55.1325	76.9183	2.76952	1.38369	3.68077	92.2755	65.8128	76.7672
C17orf113	0.221495	0.446748	0.252936	0.796769	0.963737	0.703517	0.154454	0.265456	0.0754424	0.78842	0.411291	0.549691
C17orf114	1.28391	0.277459	0.586465	2.40549	1.89369	1.55352	2.38748	2.30811	0.983943	2.39388	1.62551	0.822278
C17orf50	0	0.0285391	0	0	0.0584348	0.0299613	0.0920901	0	0	0	0.0668794	0.031717
C17orf58	9.78922	8.76465	10.0365	8.95812	7.71084	9.15087	7.69203	5.43493	7.1955	8.15886	8.45273	10.415
C17orf67	1.08064	1.91272	1.38681	2.96175	2.66403	3.10545	7.392	7.24647	7.72948	3.50639	3.7787	3.55932
C17orf75	4.48067	7.06768	4.79088	9.63571	11.3873	10.4152	4.04246	5.12039	4.57964	9.61036	11.251	10.261
C17orf78	0	0.0191146	0	0.0298293	0	0.0100336	0	0	0	0	0	0
C17orf99	0	0	0	0	0	0	0	0.0340181	0	0	0	0
C18orf21	22.6755	24.4922	25.7512	42.4369	40.9283	36.3049	22.7136	19.7439	23.6395	39.7944	53.843	39.8163
C18orf32	38.028	42.5539	41.7073	60.0007	60.9881	55.8025	37.5002	34.8206	34.205	52.5615	64.3898	71.4495
C18orf54	0.955664	1.32877	1.21361	0.456538	0.503836	0.624302	0.304374	0.392339	0.450858	0.381186	0.49976	0.446667
C18orf63	0	0	0	0.0242859	0.0238984	0	0	0	0	0.0823933	0	0.0259429
C19orf12	14.4246	12.8742	15.1858	14.5827	16.6187	14.1498	15.8992	15.1688	14.5251	14.4926	14.7489	13.3613
C19orf18	2.51731	3.44999	4.95323	5.41774	4.1984	6.42377	5.25115	6.76876	4.46293	5.05463	6.78819	7.6683
C19orf25	6.1924	5.60024	7.69466	16.5399	14.494	17.1822	6.10915	5.79208	6.95023	17.1422	12.4641	21.1935
C19orf33	0	0.0365405	0	0	0.224454	0.076723	0	0.101324	0	0	0.171261	0.365485
C19orf38	145.917	255.877	226.174	59.8822	106.778	92.3977	83.8007	228.263	184.336	43.8807	77.6324	79.4121
C19orf44	12.6764	12.5898	13.6646	22.106	22.27	23.4485	9.49058	9.7975	11.612	21.8244	22.0762	23.6682
C19orf47	4.04521	4.06179	3.99903	9.32495	7.95954	9.9374	3.49128	3.59858	3.57135	10.8376	8.80498	10.638
C19orf53	130.444	107.885	105.573	122.11	146.348	136.591	92.9239	115.19	80.2362	142.316	124.423	159.169
C19orf67	0.0258695	0.026089	0	0.0271421	0.120191	0.0547782	0	0.180856	0.0308395	0.0306945	0.122275	0.0579881
C19orf73	0.716362	1.9265	1.44219	5.9293	8.71097	6.82597	0.777057	0.556462	1.61309	8.78305	6.67789	9.18857
C19orf81	1.05691	0.468985	0.315412	15.3028	8.86062	9.08621	0.343937	0.118223	0.604781	16.7539	6.39438	12.8407
C19orf84	0.306011	0.168331	1.12671	0	0.114888	0.265079	0.407378	1.16692	1.59186	0.0990233	0.131491	0.717121
C19orf85	0	0.0890966	0	0	0	0	0	0	0	0	0	0
C1D	29.7976	43.2374	35.846	39.7547	40.3519	39.2077	28.2955	28.5394	21.2628	31.6914	45.1031	41.2928
C1GALT1	6.74619	9.80893	8.91299	17.0768	14.7067	14.7841	14.7116	15.4281	14.7196	16.3352	15.698	12.8512
C1GALT1C1	24.7342	28.9523	29.4814	9.15217	9.00616	12.0141	38.1404	32.8547	50.0364	8.08736	8.08772	11.7553
C1GALT1C1L	0	0	0	0	0	0	0	0	0	0	0	0
C1orf105	0	0	0	0	0	0	0.10753	0.0924046	0.0262613	0.0522757	0.130154	0
C1orf115	33.34	65.8036	59.0062	23.8774	25.2049	27.1876	8.40965	17.4241	11.982	19.3671	23.8262	20.2862
C1orf116	0.0712683	0.0215619	0.106343	0.104684	0.0367906	0.0301819	0.266708	0.209262	0.0679682	0.0761047	0.101058	0.0239629
C1orf122	43.7539	31.5567	55.9986	91.7319	79.9535	72.5101	32.1571	41.1193	47.1515	94.0419	70.1065	98.6225
C1orf127	2.31981	2.33949	2.42183	0.438905	0.314111	0.523426	0.990043	0.957128	0.6007	0.710682	0.393207	0.458196
C1orf131	5.64935	5.54544	5.81487	4.88171	5.27015	5.82179	5.70417	5.49323	5.28178	4.57643	5.34555	4.67644
C1orf141	0	0	0	0	0	0	0	0	0	0	0	0
C1orf146	0	0.325979	0.098432	0.0968966	0.0476753	0.146668	0.0751337	0.0645652	0	0.273946	0.272825	0
C1orf159	1.874	2.19774	2.27327	2.77294	3.35502	2.57726	2.08098	2.38255	2.10966	2.56279	2.94039	2.91883
C1orf162	147.465	103.587	134.408	41.0574	43.8401	61.372	81.6214	71.6687	81.132	36.7138	39.2661	58.4846
C1orf167	9.10198	10.3136	12.7136	20.076	19.4491	19.0979	8.75205	8.56687	9.60492	15.9487	11.5381	12.1469
C1orf174	7.06038	8.51557	6.77088	12.9926	12.9161	10.2482	7.95645	8.43215	6.79892	12.7695	12.8857	9.17972
C1orf185	0	0	0	0	0	0	0	0	0	0	0	0
C1orf198	11.2029	7.61472	9.7621	14.3066	11.1882	12.0186	7.8613	5.43482	6.05318	14.2977	11.6078	11.0547
C1orf202	0	0	0	0.0942439	0.0463702	0.0951015	0.0730768	0	0	0	0	0.100674
C1orf21	5.11789	12.6134	5.60975	5.65303	6.8177	4.16104	2.68185	6.07141	2.34881	6.58601	7.90114	4.26516
C1orf210	0	0.0596207	0.189031	0.0310137	0.27467	0	0	0.0826616	0.0704771	0	0.209576	0
C1orf216	22.1515	28.4115	29.6353	10.4058	13.0099	15.3026	20.347	23.3802	24.9031	8.96315	10.2664	12.3508
C1orf226	23.9092	23.4521	30.6356	7.86992	10.2855	11.4366	22.0098	18.8046	26.3836	6.86038	6.00134	6.20666
C1orf232	0	0	0	0	0	0	0	0	0	0	0	0
C1orf35	7.11785	6.98147	8.11775	19.6291	18.6967	22.2865	4.02115	4.58716	3.06677	22.0438	20.8264	22.6854
C1orf43	158.91	147.188	163.644	362.753	367.062	347.646	155.272	162.651	151.402	365.666	373.071	361.238
C1orf50	6.82942	6.63946	7.40422	9.83978	10.0469	10.4838	5.54735	5.43204	5.18557	8.99087	11.3283	10.3015
C1orf52	22.6882	21.7493	22.3092	64.5828	80.8959	72.3595	21.6883	22.9925	18.6179	66.1347	80.5509	74.4655
C1orf53	3.28982	3.26506	3.22806	4.98572	3.39658	3.42778	3.31366	2.62851	3.23709	5.51434	5.24495	2.92632
C1orf54	233.464	199.204	188.588	160.261	146.975	133.415	259.827	197.99	205.782	136.951	143.796	119.273
C1orf56	58.1454	66.3118	69.9709	90.0363	91.1754	87.9503	52.8342	44.9083	48.1769	86.9716	103.786	117.615
C1orf74	3.26514	4.47575	4.033	2.39034	2.39296	2.32253	2.22049	2.85435	2.15798	2.13445	2.6788	2.15525
C1orf87	0	0	0	0	0	0	0	0	0	0	0	0
C1orf94	0	0	0	0	0	0	0	0	0	0	0	0
C1QA	2.89624	1.02769	0.485895	0.89567	0.207655	0.383296	3.29435	1.4311	1.00703	0.8485	0.142598	0.295551
C1QB	1.45713	0.447526	0.261192	0.229321	0.0615443	0.0631113	1.58418	1.04648	0.61587	0.306487	0.0626118	0.133619
C1QBP	103.905	86.3447	109.008	93.7767	90.5993	115.766	115.702	98.1521	107.328	101.838	115.16	124.758
C1QC	2.59275	0.550472	0.552679	0.773135	0.112711	0.0674222	2.6792	0.915848	0.661553	0.561295	0.0644997	0.0815692
C1QL1	0	0.0390053	0	0.365218	0.439256	0.163796	0.0629313	0.108158	0	0.367128	0	0.346789
C1QL2	1.27111	0.500251	1.28868	1.91914	0.288079	1.34577	0.151332	0.260091	0.702218	2.39103	0.146538	3.37048
C1QL3	0.770565	6.41736	2.06645	0.365116	4.77343	2.57907	0.323556	2.60666	0.770443	0.38341	3.99464	2.1173
C1QL4	0.227921	0.172391	0	0.0298916	0.0294147	0.150818	0	0	0.0679273	0	0.0673311	0.0638624
C1QTNF1	0.0216754	0.0109296	0.00577551	0.0511688	0.100705	0.0229486	0.326227	0.515218	0.678291	0.167168	0.262532	0.230787
C1QTNF12	0.154204	0.103675	0.146092	0.485368	0.707592	0.308383	0	0.119784	0.0408509	0.467577	0.404924	0.441673
C1QTNF2	0.130433	0	0.139018	0.0136849	0	0	0.0424452	0	0.0621966	0	0	0.0292374
C1QTNF3	0.323823	0.580991	0.421387	0.722962	1.17016	1.03651	0.281824	0.179004	0.175063	0.63441	1.02781	1.06348
C1QTNF4	0.585167	1.34887	2.85111	0.131561	0.690466	0.907183	0.918115	1.43184	1.64432	0.247967	0.889027	0.655844
C1QTNF5	0	0.0151189	0	0.0157292	0	0	0.0243929	0	0	0	0	0
C1QTNF6	0.183709	0.207861	0.253107	1.20819	1.46648	1.39945	0.546787	0.47614	0.224344	1.02075	0.799491	0.808523
C1QTNF7	0.0205755	0.00830004	0.0131579	0.00863509	0.00849732	0.0217842	0.0803478	0.0230153	0.0196228	0	0.00972529	0
C1QTNF8	0	0	0	0	0	0	0.0156636	0	0	0	0	0
C1QTNF9	0.0344675	0.15642	0	0.108489	0.106758	0.0912303	0.112163	0.337352	0.0205447	0.122688	0.0203644	0
C1QTNF9B	3.47552	3.09689	4.846	2.27281	2.55606	3.93171	3.17609	2.7959	4.08648	2.65502	2.61602	4.58898
C1R	0.160938	0.0986982	0.220209	0.146037	0.123498	0.161182	0.750197	0.614264	1.40004	0.206438	0.0719577	0.129189
C1RL	1.65973	0.766472	1.26543	1.84051	1.38699	1.06999	5.18047	3.41781	4.47632	3.07092	1.27674	1.10046
C1S	0.25865	0.260844	0.22366	1.2519	1.65517	1.09537	2.01689	1.28966	2.10312	0.998845	1.56854	0.979063
C2	2.20813	2.63817	1.83293	2.63292	2.70624	1.83726	3.23495	4.37933	3.11959	2.64566	3.04514	1.61009
C20orf141	0	0	0	0	0	0	0	0	0	0	0	0
C20orf144	0.565709	0.570509	0.241177	6.52892	4.43892	6.9477	1.10455	1.89837	1.21391	5.23553	3.74345	8.7497
C20orf173	0	0	0	0	0	0	0	0	0	0	0.0453861	0
C20orf202	0.158657	0.160003	0.0845497	0.478577	0.511894	0.167977	0.129075	0.083189	0.094569	0.188249	0.515564	0.26673
C20orf203	0	0	0.0195655	0	0.00947654	0	0	0	0	0.0217812	0.00542301	0
C20orf204	0.0208693	0.0140309	0.0444857	0.897732	1.27125	0.898536	0.0679124	0.0680863	0	0.751104	1.02751	0.857629
C20orf96	16.5393	23.1609	19.0887	29.4967	40.5673	34.6668	8.37557	22.9552	12.273	31.8394	40.4911	35.8789
C21orf140	0.184371	0.371869	0.262007	0.451361	0.380708	0.455468	0.0999959	0.17186	0	0.437516	0.508346	0.137759
C21orf58	1.20102	1.80502	1.45937	1.81415	2.13742	1.93951	0.342168	0.784101	0.384401	1.52483	1.75604	1.84365
C21orf91	0.551826	0.526827	0.76851	5.92867	6.09996	7.19784	3.99851	4.2488	6.75384	5.24671	5.85122	4.65918
C22orf15	3.39355	4.13169	3.93256	2.1104	2.86665	2.31251	3.85508	4.39984	3.33939	2.1377	2.63931	3.72044
C22orf23	11.0074	11.4091	12.6924	20.1092	15.6513	18.4521	8.22184	6.75032	8.99746	19.1132	16.8291	17.7838
C22orf31	0	0.121306	0.128202	0.252405	0	0	0	0.504556	0	0	0	0
C22orf39	58.8786	59.6918	63.8866	84.9049	85.7582	79.9831	119.124	98.1089	111.69	81.7778	79.4828	55.6623
C22orf42	0.559655	0.0996005	0.210526	0.0690807	0	0	0.669565	0.0920612	0.647552	0.0781221	0.213956	0.110691
C2CD2	8.34709	8.85768	12.1196	10.1104	8.2118	8.69187	5.82283	4.81158	6.54906	8.41356	5.95948	6.3059
C2CD2L	13.4768	14.6902	15.3983	42.4263	43.6412	44.9254	17.0957	20.3578	19.8418	42.0469	34.9567	39.729
C2CD3	3.73901	4.08171	4.13183	3.67739	3.30177	3.57094	3.58616	2.73909	3.10832	3.52166	2.74268	2.39772
C2CD4A	0.0342874	0	0.0365441	0.0719482	0.0708003	0.0363015	0.306838	0.239707	0.0817493	0.305118	0.20258	0.172929
C2CD4B	0	0	0	0	0	0	0	0	0	0	0	0
C2CD4C	0	0	0	0	0	0	0	0	0	0	0	0
C2CD4D	0	0	0.0392032	0.128639	0.0886106	0.0389429	0.0199494	0	0	0.130928	0	0.0274832
C2CD5	18.3129	16.7003	19.6959	14.4375	12.231	14.8245	16.6099	15.8487	16.555	13.3536	11.5058	11.8729
C2CD6	0.0960549	0.0899505	0.0365632	0.122376	0.0991722	0.138018	0.0558179	0.0767462	0.0245376	0.0732667	0.0891816	0.0153795
C2orf15	0.548121	0.65148	0.938888	1.25286	1.07119	1.32644	0.700733	0.191598	0.490069	1.02198	1.31851	1.62357
C2orf42	6.83003	8.25799	9.24792	19.0678	19.1772	18.5188	9.41199	9.44484	10.4184	19.2162	19.6553	14.6293
C2orf49	14.1099	14.7604	16.8647	24.5324	26.7192	26.7712	12.135	10.7099	11.0002	23.5578	28.0795	21.0478
C2orf66	0.221531	0.268092	0.0944445	0.185943	0.823392	0.469087	5.0463	2.47799	3.96136	0.10514	0.314127	0.496575
C2orf68	12.0089	15.6728	15.4687	35.9574	38.7137	37.229	11.3314	10.785	12.3001	33.5265	37.5967	33.9564
C2orf69	28.5863	25.9674	31.6135	27.5533	25.6167	26.9041	22.3919	19.9063	24.9888	22.4983	24.9171	22.2886
C2orf72	0.228342	1.19203	0.372215	0.0563706	0.0832069	0.0568836	0.0437098	0.075123	0.0960745	0.127497	0	0.0903253
C2orf74	26.8207	35.1007	38.1	48.4324	44.2212	42.3557	21.3868	21.7946	21.2993	42.285	52.2891	43.3844
C2orf76	25.0198	30.4192	29.0356	14.5083	15.5844	15.1876	20.7332	18.1782	16.9469	12.6657	12.4612	14.7161
C2orf78	0	0	0	0	0	0	0.0157431	0	0	0	0	0
C2orf80	0	0	0	0	0	0	0	0	0.0391801	0	0.116509	0
C2orf81	0.372916	0.351283	0.148502	1.55214	1.39622	0.967529	0.266711	0.263574	0.254034	1.78447	1.6222	1.69479
C2orf88	0.673663	0.264958	0.897503	0.0848163	0.187792	0.128382	0.3946	0.113031	0.192741	0.143876	0.063683	0.0755029
C2orf92	6.58431	7.82288	9.34541	1.09826	1.17914	1.45715	13.8673	9.7145	10.1332	0.885503	1.01931	0.870847
C3	29.6934	29.942	22.1315	12.4925	15.9567	15.5967	39.1273	44.3478	51.2263	15.9857	13.9486	16.4532
C3AR1	55.4583	44.5257	49.7631	10.1133	6.03519	5.32929	59.3245	62.0425	90.5555	8.19679	4.04673	4.68201
C3orf18	6.84442	8.21105	7.8258	12.9815	13.8474	10.1307	5.43317	5.72653	4.4499	12.0027	12.0844	10.5796
C3orf20	0.0260808	0.0920573	0.0277974	0.0410457	0.1481	0.165677	0.127308	0.1641	0.202094	0.123781	0.0462279	0.102308
C3orf22	0.190978	0.216673	0.178105	0.100187	0.0985881	0.126373	0	0	0	0.169949	0.0564177	0.133778
C3orf33	10.5825	7.77652	9.48304	3.88963	3.73015	4.05348	7.98424	5.82444	5.81766	3.27904	5.75067	4.7594
C3orf38	58.913	53.0668	55.7703	48.0976	50.2599	54.2792	98.6318	88.0472	118.221	41.501	54.7086	45.991
C3orf49	0.0664094	0.089297	0.141561	0.0696762	0.0914194	0.0468735	0.108054	0.0928549	0.263893	0.0787955	0.0261577	0.0248101
C3orf52	0.012105	0.0488306	0.0516067	0.0508017	0.0124978	0.012816	0.23635	0.152328	0.173166	0.122083	0.121583	0.040701
C3orf62	7.63386	7.86086	7.22448	6.94301	6.37172	8.46162	7.26937	5.72542	6.61615	7.18367	5.71132	6.57263
C3orf70	0.0659981	0.0831975	0.035171	0.0519335	0.03407	0.0174687	0.0268462	0	0	0.0195769	0.0584903	0.0554771
C3orf80	0.50768	0.874644	0.40582	2.37475	2.16214	1.56771	0.275347	0.68027	0.201738	2.28398	1.77471	1.56474
C3orf85	0.0192347	0	0.0102503	0	0	0	0	0	0	0	0	0
C4A	0.0331877	0.0863153	0.0595739	0.225415	0.349861	0.325481	0.0312628	0.065942	0.0666335	0.238338	0.361204	0.315188
C4B	0.0545254	0.0706988	0.0428937	0.382746	0.239924	0.148444	0.0591451	0.0108912	0.0448814	0.261861	0.435671	0.177513
C4BPA	0	0	0	0.599734	0.548011	0.280982	0	0.0570888	0	0.387559	0.410096	0.137283
C4BPB	0	0	0	0.0757214	0.0496756	0.0254702	0.078286	0.0672741	0.0573577	0.014272	0	0
C4orf17	0	0	0	0.426717	0.959792	0.32295	0	0	0	0.310221	0.617902	0.162797
C4orf19	0.320671	0.418507	0.723763	0.415609	0.331078	0.339507	0.184151	0.356057	0.472226	0.358099	0.412357	0.560244
C4orf3	238.895	286.385	224.339	69.6779	96.6305	93.0099	273.741	195.715	228.789	78.3046	106.454	92.2254
C4orf33	5.9416	8.42194	8.41923	5.14702	5.38529	6.14567	10.6476	13.7951	15.6459	4.27752	5.50566	5.63631
C4orf36	0.164972	0.359013	0.360915	1.33004	1.88255	1.17668	0.522722	0.679862	0.507193	1.13324	1.83654	1.06073
C4orf46	2.89754	3.30261	2.9837	7.58437	7.83731	7.58947	1.49786	1.47707	2.34779	6.62526	7.20445	5.7508
C4orf50	0.0208947	0.00936532	0.00989776	0.00974337	0.0191758	0	0.01511	0	0	0.0165279	0.021947	0
C4orf51	0	0	0	0	0	0	0	0.231476	0	0	0.195623	0
C4orf54	0	0	0.0120462	0	0	0	0.0459746	0.00790153	0.0269473	0	0.0133554	0
C5	1.49799	2.1359	2.49271	2.2975	2.35974	2.7973	8.15628	7.39218	15.1363	1.73634	1.83927	1.54472
C5AR1	916.675	676.593	818.557	255.566	223.895	278.413	639.338	726.18	809.676	270.758	205.121	270.548
C5AR2	10.5773	10.2727	11.1241	3.69146	3.53356	4.06866	6.46881	6.23957	6.79709	4.55968	3.41665	3.9764
C5orf15	83.2124	75.184	86.6983	158.2	154.643	165.992	124.127	102.999	123.56	142.3	161.317	135.157
C5orf22	11.0003	12.5279	13.724	32.9541	37.257	32.4548	14.6587	14.0117	13.1723	29.8098	39.6872	25.4793
C5orf24	8.12385	8.60976	8.53324	12.798	13.5899	12.7857	5.70547	4.78957	5.0356	10.88	11.2522	8.70978
C5orf34	3.16914	3.70739	3.10751	4.97425	4.48917	4.93899	1.56757	1.18755	1.40541	4.09112	5.27272	4.0918
C5orf46	0	0	0	0	0	0	0	0	0	0	0	0
C5orf47	0.032159	0.0810796	0.15424	0.303669	0.398432	0.0680961	0.235465	0.112413	0.15335	0.0953927	0.589014	0.252303
C5orf52	0	0	0	0	0	0	0	0	0	0	0	0
C5orf58	27.5175	27.8658	25.0521	6.48073	7.80179	9.83637	35.7116	41.8735	33.1662	6.33773	8.15148	6.79525
C5orf63	0.249469	0.208457	0.227905	0.0897399	0.029436	0.0905565	0.0463896	0.0697625	0.0679764	0.0591997	0.0252674	0.143794
C6	0	0	0	0	0	0	0	0	0	0	0	0
C6orf118	0	0.0251313	0	0	0	0	0	0	0	0	0	0
C6orf120	41.1259	42.7405	42.7328	41.2176	46.2617	42.2719	31.9261	30.8282	29.9415	39.7122	45.548	44.5926
C6orf132	0	0.00603762	0.0255235	0.0785167	0.0401773	0.0570465	0.00974111	0.0083709	0.028548	0.0603793	0.0247603	0.0134198
C6orf136	2.16333	2.20336	2.18356	1.96537	1.83232	1.71401	1.60262	1.67266	1.4624	2.02286	1.80508	2.11753
C6orf141	0	0.0176923	0.0186981	0	0.0362256	0	0.756437	1.10383	0.711072	0.0208155	0.062191	0
C6orf15	0	0	0.00918134	0.0180762	0	0	0	0	0	0	0	0
C6orf163	0.506891	0.861723	0.771791	0.15195	0.299052	0.276	0.47129	0.425247	0.31077	0.292124	0.479177	0.211014
C6orf226	22.5849	14.3289	19.3249	25.1421	30.6526	24.3606	18.8051	19.4216	22.7526	30.949	18.7941	33.5126
C6orf47	7.68837	7.76734	7.75853	10.5445	10.3094	10.193	9.5597	8.37702	11.3715	10.481	10.4019	10.8285
C6orf52	2.06841	0.324032	1.62665	1.22203	0.2488	0.680359	2.3199	0.365021	0.909708	1.83469	0.332214	0.472649
C6orf58	0.227884	0	0.202403	0.43834	0.11764	0.201059	0.432587	0.106211	0.0452776	0.360517	0.493682	0.297977
C6orf62	262.293	241.362	257.605	1027.47	826.112	782.93	397.701	296.279	383.286	844.602	772.255	668.023
C6orf89	52.0403	59.8592	61.7946	71.2686	72.4203	67.1237	57.7429	56.4677	56.2644	66.1461	66.3754	56.4662
C7	0.0223676	0.0290023	0.0204341	0	0.00329907	0.00676614	0.103983	0.0402105	0.0304741	0	0.0151033	0.00358131
C7orf25	4.75067	5.01067	5.13825	4.43505	3.99788	4.16291	4.38515	4.07785	4.19306	3.90235	4.19778	4.16662
C7orf33	0	0	0	0	0	0	0.0833443	0	0	0	0	0
C7orf50	27.5787	34.2943	24.1177	40.0978	50.29	34.1644	17.3108	24.5603	15.6338	40.6737	57.5991	39.6892
C7orf57	0.730218	0.834602	0.747148	4.31081	2.53316	3.38107	0.601986	0.571763	0.580338	3.75446	2.61161	2.43342
C7orf78	0.0236809	0	0.138817	0.0248458	0	0.0250719	0.0770618	0	0	0	0	0.0265411
C8A	0	0	0	0	0	0	0	0	0	0	0	0
C8B	0.0196703	0	0	0.10319	0.0406173	0	0	0	0	0.116695	0.174326	0.011023
C8G	2.72336	2.79302	7.05974	3.19634	3.62191	3.66526	3.41725	4.96958	8.17146	4.02544	2.9999	2.71602
C8orf33	19.8362	20.2323	19.6319	24.7733	32.0543	24.1002	12.9374	15.9816	12.1217	26.2238	33.7961	25.1869
C8orf34	0.00944885	0.019058	0.0151061	0	0	0	0.0307483	0.00660578	0.0112642	0	0	0
C8orf44-SGK3	69.4711	70.7743	76.3226	36.6377	45.2339	45.9329	56.4099	58.4341	61.3179	29.8499	37.4994	22.8082
C8orf48	0.998198	0.125833	1.28554	0.567289	0.0858828	1.62928	0.541386	0.116308	0.743732	0.888281	0	1.49168
C8orf58	3.3555	3.79391	4.82511	2.75123	2.82254	3.08849	2.08792	3.44357	3.58209	3.08294	2.25094	3.42133
C8orf74	0	0	0	0	0	0	0	0	0	0	0	0
C8orf76	71.944	61.3004	54.5675	40.5533	39.8889	38.452	58.6535	49.292	40.8169	40.6049	48.9899	38.1469
C8orf82	9.07939	4.55804	9.03753	19.1024	12.0252	15.8123	6.59904	4.37334	7.73395	19.5239	8.90436	19.7782
C8orf88	1.41835	1.65924	1.08843	1.54765	0.820053	1.56173	0.553868	1.11057	0.405802	1.81752	0.6704	0.635863
C8orf89	0.210365	0.21215	0	0.110357	0.162894	0.334083	0	0.147068	0.313476	0	0.12429	0
C8orf90	0	0	0	0	0	0	0	0	0	0	0	0
C9	0.242381	0.298756	0.162654	0	0.101952	0.00950437	0.817963	1.34305	0.406665	0.0426056	0.19094	0.0201226
C9orf152	0	0.0593435	0	0.0823187	0.162011	0.0415339	1.24468	0.877624	0.280598	0.162912	0.718515	0.0439677
C9orf153	0.0307685	0	0.0983807	0.0645641	0.0794175	0.0651516	0.0250315	0	0.0183398	0.0730143	0.0545366	0.103454
C9orf40	10.576	14.6179	12.9589	4.84969	3.83861	4.86723	4.53707	4.32038	5.24081	4.05371	5.01671	6.64468
C9orf43	12.7123	15.8596	18.635	53.6141	51.0833	62.7952	8.51882	9.58964	9.60404	54.0982	44.6994	40.3829
[truncated: 17,392 more rows]
